# Supplementary material for: Predicting in-hospital mortality in ICU patients with lymphoma using machine learning models
Source: PLoS One. 2025 Aug 20;20(8):e0330197. doi: 10.1371/journal.pone.0330197 (PMC12367167; doi:10.1371/journal.pone.0330197)
Supplement: S1 Data — (XLS) [file pone.0330197.s001.xls]

## Sheet: 淋巴瘤+大队列+结局
gender	age	heart_rate	sbp	dbp	temperature	spo2	hematocrit	hemoglobin	platelets	wbc	aniongap	bicarbonate	bun	calcium	chloride	creatinine	glucose	sodium	potassium	inr	pt	aptt	myocardial_infarct	heart_failure	peripheral_vascular	dementia	cerebrovascular_disease	chronic_pulmonary_disease	rheumatic_disease	peptic_ulcer_disease	mild_liver_disease	diabetes	paraplegia	renal_disease	malignant_cancer	severe_liver_disease	metastatic_solid_tumor	aids	mor_hospital
0	67.8029	104	80	6	36.72	94	35.2	11	288	23.7	12	20	35	10.1	99	2.3	124	135	4.7	1.5	16.7	25.6	0	1	0	0	0	0	0	1	1	0	0	1	1	0	0	0	1
1	81.9573	80	63	38	36.33	92	19.8	6.4	184	5.2	15	19	61	7.2	101	1.1	106	136	5	1.3	13.8	26.8	0	1	0	0	0	0	0	1	0	0	0	0	1	0	0	0	0
0	80.8973	81	90	42	36.56	90	16.6	5.3	228	11.6	12	13	18	4.9	104	0.4	78	141	3.5	1.1	12.3	27.4	0	0	0	0	0	1	0	0	0	0	0	0	1	0	0	0	0
0	72.3508	73	65	47	36.61	95	29.5	9.1	116	3.5	9	20	20	7.4	111	0.9	137	142	4	1	11	37.6	0	0	1	0	0	0	0	0	1	1	0	0	1	0	0	0	0
1	54.9871	84	94	57	36.5	95	29.5	9.6	34	7.8	12	24	74	7.7	108	1.2	290	140	4.2	1.2	13.5	28.1	0	0	0	0	1	0	0	0	0	0	0	0	1	1	0	0	1
1	54.9871	81	80	52	35.78	92	19.2	7.1	60	4.1	9	15	105	7.6	109	1.7	175	134	3.9	2	21.6	37.4	0	0	0	0	1	0	0	0	0	0	0	0	1	1	0	0	1
1	64.8379	79	60	42	36.33	93	17.8	5.7	27	0.3	11	19	8	7.1	100	0.4	123	135	3	1.5	16.9	30.4	0	0	0	0	0	0	0	0	1	0	0	0	1	0	0	0	0
1	88.2652	61	74	47		91	19.4	6.6	100	5.6	11	22	13	7.9	101	0.7	69	131	3.9	1.1	12.2	26.5	0	0	0	0	0	0	0	0	0	0	0	0	0	0	0	0	0
1	50.5578	92	105	73	37	97	35.3	11.1	388	15.2	14	10	10	7.5	114	1.6	94	143	3				0	0	0	0	0	0	0	0	0	0	1	1	1	0	0	1	1
1	80.9684	76	89	36	36.17	79	19.5	6.5	69	50.6	18	13	94	7.5	99	3	118	136	4.3	2.6	28	41	0	0	0	0	0	0	0	0	1	0	0	0	1	1	0	0	0
0	43.7922	101	87	40	37.17	94	23	7.8	249	7.4	12	21	58	9.8	107	1.7	80	139	3.4	1.2	13.9	19.7	0	0	0	0	0	0	0	0	0	0	0	0	1	0	0	0	0
1	67.2329	85	115	70	36.56	92	26.9	8.8	19	5.7	11	25	37	7.5	100	0.7	81	134	3.9	1.1	11.4	30.3	0	1	0	0	0	0	0	0	0	0	0	0	1	0	0	0	1
1	67.2329	79	102	63	36.56	90	22.7	7.1	28	3.4	11	22	59	8.2	108	0.7	109	141	3.5	1.1	11.5	28.2	0	1	0	0	0	0	0	0	0	0	0	0	1	0	0	0	1
1	64.2989	94	76	57	36	76	17.2	6.3	29	5	13	20	65	7.5	100	1.3	221	129	3.9	1.1	13.1	29.5	0	0	0	0	0	0	0	0	1	0	0	1	1	0	0	0	1
1	64.2989	93	118	89	35.61	90	23.2	8.2	15	4.6	13	25	69	8	110	1.5	177	144	4.8				0	0	0	0	0	0	0	0	1	0	0	1	1	0	0	0	1
0	76.0351	58	86	46	35.89	93	30.7	10.4	158	6.1	12	22	9	8.2	107	0.5	121	138	3.6	2.6	26.7	31.2	0	1	0	0	0	0	0	0	0	0	0	0	1	0	0	0	0
0	92.7845	68	71	24	35.83	93	36.6	11.5	262	15.5	11	24	32	7.8	103	0.6	69	138	4.1	1.1	13	28.9	0	0	0	0	0	0	0	0	0	0	0	0	1	0	0	0	1
1	71.2397	82	45	29	35.4	81	19.9	6.6	48	13	24	10	77	8.4	89	1.5	68	127	4.4	1.5	16.9	49	0	1	0	0	0	0	0	0	0	0	0	0	1	0	0	0	1
0	85.4617	98	82	60	36.61	90	26.8	8.6	244	8.1	24	10	75	7.4	90	2.2	87	130	5.1	1.2	12.5	36.8	0	0	0	0	0	0	0	0	0	0	0	0	1	0	0	0	1
0	81.5637	55	114	51	36.5	89	23.8	7.8	305	7.8	11	19	18	7.6	96	1.5	85	126	3	1.1	12.2	24.5	0	0	0	1	0	1	1	0	0	0	0	1	0	0	0	0	0
0	91.8536	87	83	35	36.11	90	17	5.5	40	6.3	13	20	58	8.7	113	1.3	94	143	4.9	1.4	15.3	24.8	0	0	0	0	0	1	0	0	0	0	0	0	1	0	0	0	1
1	71.909	79	85	50	36.78	91	24.8	7.7	215	30.2	13	21	27	7.5	98	0.9	116	131	4.2	1.2	12.6	25.5	0	0	0	0	0	1	0	0	1	0	0	0	1	0	0	0	1
1	71.909	92	89	49	36.39	94	27.7	8.5	186	18	11	26	54	7.7	99	0.9	97	135	4.4	1.4	14.6	39.5	0	0	0	0	0	1	0	0	1	0	0	0	1	0	0	0	1
1	71.8616	107	67	43	36.5	89	28	9.1	320	9.2	14	28	10	7.7	87	0.6	89	127	3	1.2	12.6	32.4	0	0	0	0	0	1	0	0	0	0	0	0	1	0	0	0	0
1	71.7414	85	97	54	36.33	81	25.5	8.9	335	32.5	15	25	10	8.1	89	1	137	130	3.5	1.2	13.4	31.3	0	0	0	0	0	1	0	0	0	0	0	0	1	0	0	0	0
0	84.7455	58	74.5	42	34.61	97	29.3	9.5	282	5.9	11	22	30	7.1	100	1	107	136	3.6	1.3	13.5	32.4	0	0	0	0	0	0	0	0	0	0	0	0	1	0	0	0	0
0	85.0258	78	89	30	36.5	93	27	9.1	212	0.5	13	30	18		98	0.6	128	136	4.5	1	11.1	33.9	0	0	0	0	0	1	0	0	0	0	0	0	1	0	0	0	0
0	85.2222	67	65	37	36.11	76	31.6	10.5	120	3.1	9	25	23	9.6	101	0.5	96	144	4.5	1	11.1	43	1	1	0	0	0	0	0	0	0	0	0	0	1	0	0	0	0
0	78.2569	79	106	39	36.67	90	18.6	6.7	102	3.5	12	28	9	8.3	107	0.6	101	143	3.7	1.1	11.6	30	0	0	0	0	0	0	0	0	0	0	0	0	1	0	0	0	0
1	66.0142	91	104	56	36.5	93	41	13	233	8	16	21	34	7.6	108	1.2	152	140	4.7	1.1	12.2	27.8	0	0	0	0	0	0	0	0	0	0	0	0	1	0	0	0	0
1	66.0142	83	96	55	36.06	91	35.5	11.4	208	7.6	13	22	21	7.8	100	1.1	97	136	4.3	1	11.2	26.9	0	0	0	0	0	0	0	0	0	0	0	0	1	0	0	0	0
1	66.0581	68	98	57	36.28	94	36.3	11.4	316	5.5	11	27	9	8.1	106	0.9	75	141	4.2	1	11.1	30.7	0	0	0	0	0	0	0	0	0	0	0	0	1	0	0	0	0
0	55.809	72	82	26	36.39	90	27.3	8.5	618	15.2	11	31	42	9.2	72	3.5	106	121	3.7				0	1	0	0	0	1	0	0	0	0	0	1	1	0	0	0	1
0	54.7069	96	90	47	36.5	92	44.5	13	279	14.3	17	21	11	9.3	102	0.9	118	138	4.1	1.7	18.3	34	0	0	0	0	0	0	0	0	0	0	0	0	1	0	1	0	0
0	54.7483	65	80	56	36.56	94	44.3	13.3	277	8.1	19	21	10	9.1	97	0.8	122	134	4.6	1.2	12.8	35	1	1	0	0	0	0	0	0	0	0	0	0	1	0	1	0	0
0	54.5462	98	81	45	35.83	95	49.4	14.7	270	12.2	17	20	25	9.1	106	0.9	104	138	4.9	1	10.6	30.9	0	0	0	0	0	0	0	0	0	0	0	0	0	0	1	0	0
0	38.7057	82	89	44	36.33	91	23	7.4	171	14.5	12	23	24	7.4	108	1	113	140	4.3	1.2	12.7	30	0	0	0	0	0	1	0	0	0	0	0	1	0	0	0	0	0
1	86.2684	72	108	45	36.89	93	44.5	13.9	170	9.7	16	26	27	8.9	105	1.2	84	143	4.1	1	10.8	23	0	0	0	0	0	0	0	0	0	0	0	1	1	0	0	0	0
0	60.6308	69	84	34	36.5	93	36.1	12	104	9.5	14	25	11	9.2	102	0.6	214	138	3.2	1.5	16.3	32.1	0	0	0	0	0	0	0	0	0	1	0	0	1	0	0	0	0
0	69.0627	85	118	76	36.22	95	39.6	13.7	340	5.1	10	26	8	9.1	93	0.5	244	129	4				0	0	0	0	0	0	0	0	0	1	0	0	1	0	0	0	0
1	59.1698	67	45	42	35.4	93	32.1	10.7	127	14	10	22	14		102	0.8	78	138	3.5	1.4	15.3	22.8	0	0	0	0	0	0	0	0	0	0	0	0	1	0	0	0	0
1	70.3496	73	86	40	36.44	91	32	10.2	215	7.9	15	24	17	8.5	106	1	97	140	4.5				0	1	0	0	0	0	0	0	0	0	0	0	0	0	0	0	0
1	73.4801	70	79	42	36.39	89	26	8.4	130	8.5	11	22	49	7.5	95	2.3	130	134	3.4	1.5	16.7	31	0	1	0	0	1	0	0	1	0	0	0	1	0	0	0	0	1
0	50.3744	102	110	65	36.89	82	21.4	6.9	122	0.3	15	17	13	8.7	105	0.7	109	140	3.9	1.1	11.7	22.9	0	0	0	0	1	0	0	0	0	0	1	0	1	0	0	0	0
0	52.3344	79	77	42	36.78	78	24.2	8.1	201	9.6	13	21		6.7	102	0.3	86	133	3.8	1.7	18.4	29.4	0	0	0	0	0	0	0	0	1	0	0	0	0	1	0	0	1
0	52.3344	78	75	48	36.5	80	24.3	8.2	240	16.6	17	19	3	7.7	95	0.5	95	132	3.2	1.5	16.2	28.7	0	0	0	0	0	0	0	0	1	0	0	0	0	1	0	0	1
0	87.0631	84	112	43	35	96	21.4	6.4	180	8	16	20	60	8.2	97	1.2	99	131	5.1	1	11.1	25.6	0	0	0	0	0	0	0	1	0	0	0	0	1	0	0	0	0
1	74.5965	60	80	47	36.67	94	40.6	14	138	7.2	11	27	16	8.9	107	1	114	145	4.9	1.4	15.6	29.5	0	0	0	0	1	0	0	0	0	0	0	0	1	0	0	0	0
1	71.4866	68	116	49	36.17	95	21.5	7.2	269	11	11	19	30	7.2	88	1.7	67	126	4.4	1.4	14.9	27.8	1	1	0	0	0	0	0	0	0	1	0	1	1	0	0	0	0
0	51.6297	67	83	48	36.39	84	24.1	8.1	105	1.4	10	20	7	8.6	104	0.6	128	141	3.8	1.2	12.9	27.5	0	0	0	0	0	0	0	0	0	0	0	0	1	0	0	0	0
0	58.4301	75	80	35	36.83	92	27.4	9	363	29.3	16	31	30	9	81	1	91	130	2.8	1.2	13	32.5	0	1	0	0	0	0	0	0	0	0	0	0	0	0	0	0	1
0	58.3108	41	67	34	36.61	92	27.1	8.3	415	16.6	11	29	18	8.7	100	0.7	92	138	4.3	1	11.1	35	1	1	0	0	0	0	0	0	0	0	0	0	0	0	1	0	0
1	74.5529	82	81	46	36.5	99	38.2	12.5	165	5.7	12	18	17	7	101	0.7	96	144	3.2	1.3	13.6	65.1	0	0	0	1	0	0	0	0	0	1	0	0	0	0	0	0	0
1	73.9591	57	85	56	36.94	97	31.8	9.9	127	5.7	11	26	25	9	99	1.1	123	136	4.2				0	0	0	0	0	0	0	0	0	0	0	0	1	0	0	0	0
1	74.5799	66	97	54	36.56	77	31.7	10	192	10.8	9	28	18	8.3	76	0.8	150	117	4.3	1.3	13.9	29.2	1	0	0	0	0	0	0	0	0	0	0	0	1	0	0	0	0
1	74.5799	76	74	46	36.89	78	32.9	10	291	11.5	7	34	15	8.8	86	0.8	182	127	5.1	1.3	13.9	27.2	1	0	0	0	0	0	0	0	0	0	0	0	1	0	0	0	0
0	87.1747	63	50	26	37.11	90	23.8	7.3	186	12.6	8	24	18	8.6	101	1.2	152	136	4.5	1.4	14.7	26	0	0	0	0	0	0	0	0	0	0	0	0	1	0	0	0	0
0	77.1279	70	93	42	35.33	93	32.2	10.4	271	6.8	16	30	45	10.3	96	1.2	139	137	4.8	1.2	13.5	21.1	0	1	0	0	0	1	0	0	1	1	0	1	1	0	0	0	0
0	77.1911	106	85	37	36.94	84	24.3	7.6	245	18.3	14	13	69	7.8	111	1.6	144	139	5.4	1.4	16.1	41.9	0	1	0	0	0	1	0	0	1	1	0	0	1	0	0	0	1
0	77.1911	104	89	40	36.11	93	25.7	8.7	40	0.1	13	22	53	7.9	108	0.9	244	138	4.4	1.3	14.8	24.4	0	1	0	0	0	1	0	0	1	1	0	0	1	0	0	0	1
1	78.3632	80	97	52	35.7	92	37.2	11.9	135	8.2	10	20	9	9.9	104	0.9	91	135	3.7	1.4	15.3	28.7	0	1	0	0	0	0	0	0	0	0	0	0	0	0	0	0	0
0	43.5872	62	92	49	36.78	93	33.3	11.1	367	8.8	12	28	5	8.1	99	0.5	112	136	3.8	1.1	12.2	32.9	0	0	0	0	0	0	0	0	0	0	0	0	1	0	0	0	0
0	43.5872	84	97	50	36.44	92	29.9	9.9	333	1.1	14	27	7	8.6	100	0.5	112	137	3.9	1.1	12	31.7	0	0	0	0	0	0	0	0	0	0	0	0	1	0	0	0	0
1	83.3504	63	80	42	36.61	95	24.5	7.6	112	12.1	12	27	10	7.8	100	1.4	113	140	4	1.1	12.1	98.2	1	1	0	0	0	0	0	0	0	0	0	1	1	0	0	0	0
1	83.6564	69	96	38	36.44	95	23.7	7.1	194	25.7	10	26	12	7.7	98	1.6	105	135	3.9	1.1	11.6	31.4	0	1	0	0	0	0	0	0	0	0	0	1	0	0	0	0	0
1	83.1609	76	95	56	36.5	88	21.1	7.1	24	0.1	16	19	99	5.8	95	5	113	132	3.6	1.3	14.1	27.8	0	0	0	0	0	0	0	0	0	0	0	1	1	0	0	0	0
1	83.1609	80	81	50	36.39	91	20.4	6.6	24	0.1	17	19	93	6.6	98	5.1	111	136	3.7	1.4	15	29.2	0	0	0	0	0	0	0	0	0	0	0	1	1	0	0	0	0
1	71.3115	49	101	57	35.8	81	29.6	9.7	146	12.1	8	21	17	8.6	106	0.8	143	136	4.5	1.2	12.9	31.8	1	1	0	0	0	0	0	0	0	1	0	0	1	0	0	0	0
0	82.7965	94	95	48	36.56	93	21.5	7.3	137	2.3	9	21	20	8.2	101	0.7	134	134	3.2	1.2	13	26.8	0	0	0	0	0	0	0	0	0	0	0	0	1	0	0	0	0
1	63.9973	66	66	40	36.89	92	36.7	12.6	174	14.5	11	21	40	9	93	0.9	107	122	5.3	1	11.2		0	1	0	0	0	1	0	0	0	0	0	0	1	0	0	0	1
1	91.6756	61	100	52	36.44	93	36.7	12.3	140	9.5	16	22	35	8.9	103	1.4	97	137	4.4	1.1	12.1	36.2	1	0	0	0	0	0	0	0	0	0	0	0	0	0	0	0	0
1	50.1584	73	84	42	36.83	93	29	10	141	13	11	23	12		102	1	111	137	4.7	1.3	14.5	26.1	1	0	0	0	0	0	0	0	0	0	0	0	1	0	0	0	0
0	87.506	72	80	43	36.89	90	28	9.2	96	12.6	11	28	18	7.9	97	1.2	111	138	3.8	1.7	18.6	25.5	0	1	0	0	0	0	0	0	0	0	0	0	1	0	0	0	1
0	87.506	90	83	40	36.83	88	20.3	6.1	53	11.9	14	20	30	7.8	106	2	74	144	4.2	1.5	16.5	26.5	0	1	0	0	0	0	0	0	0	0	0	0	1	0	0	0	1
0	87.506	78	69	28	36.83	83	26.2	8.1	96	13.1	11	25	19	8	96	1.2	92	136	4.7	2.7	29.5	30.7	0	1	0	0	0	0	0	0	0	0	0	0	1	0	0	0	1
0	83.0812	66	91	41	36.67	92	39.6	12.5	188	11	14	29	45	9.1	98	1.7	86	139	3.1	1.8	19.6	35.6	1	1	0	0	0	0	0	0	0	0	0	1	1	0	0	0	0
0	83.9344	76	94	55	36.56	95	40.2	12.3	173	7	13	26	22	9	98	1.2	95	138	4				1	1	0	0	1	0	0	0	0	0	0	0	1	0	0	0	0
1	62.7265	56	91	49	35.72	92	39.3	14.4	238	13.4	12	25	15	8.9	101	0.8	105	135	4.1	1.1	13.1	21	1	0	0	0	0	1	0	0	0	0	0	0	1	0	0	0	0
0	83.813	60	81	49	36.56	84	31.1	10.8	213	7.4	12	25	19	9.1	95	0.7	101	132	4.6	1.1	12.2	28.2	0	0	1	0	0	0	0	0	0	0	0	0	1	0	0	0	0
0	83.813	62	76	39	36.56	92	28.1	9.4	227	6.4	9	25	17	8.8	97	0.7	99	131	4.3	1.1	12.3	29.1	0	0	1	0	0	0	0	0	0	0	0	0	1	0	0	0	0
0	83.813	79	123	55	36.56	91	30.3	10.3	154	7.5	9	28	13	8.5	96	0.8	108	133	4.8				0	0	1	0	0	0	0	0	0	0	0	0	1	0	0	0	0
1	73.3835	68	83	53	36.67	92	35.1	11.8	178	13	17	22	27	7.8	99	1.3	149	134	4.2				0	0	0	0	0	0	0	0	0	0	0	0	1	0	0	0	0
1	66.6744	54	81	34	36.72	92	26.8	8.1	213	8.6	16	20	47	8.4	103	1.5	130	135	4.1	1.3	13.8	55.4	0	1	0	0	0	0	0	0	0	0	0	0	1	0	0	0	0
1	66.6744	39	133	47	36.17	91	23.5	7.8	294	10	18	16	69	8.5	102	2.8	106	134	5.2	1.9	21	35.6	0	1	0	0	0	0	0	0	0	0	0	0	1	0	0	0	0
1	66.6744	80	92	49	37.11	92	25.7	8.6	172	13.4	12	22	27	8.8	104	1.5	104	134	4.3	1.4	14.8	30.4	0	1	0	0	0	0	0	0	0	0	0	0	1	0	0	0	0
1	66.3094	65	95	54	36.56	91	32.6	10.1	118	8.5	13	24	12	8.3	99	0.9	131	136	3.7				0	0	0	0	0	0	0	0	1	1	0	0	0	0	0	0	0
0	75.6215	71	114	70	36.56	92	38.7	11.6	274	9.2	12	23	11	9.6	109	0.7	142	144	4.6	1.1	12	27.9	0	0	0	0	0	0	0	0	0	0	0	0	1	0	0	0	0
0	83.0957	65	87	36	36.5	95	32.1	10.5	275	9.9	14	17	38	7.9	109	1.2	81	137	4.6	1.1	11.6	20.3	0	1	0	0	0	0	1	0	0	0	0	1	1	0	0	0	0
0	78.138	50	99	29	35.44	97	31.7	10.7	282	9	12	20	26	7.8	113	0.9	136	141	4.1	1.1	13.1	25.6	0	1	0	0	0	0	1	0	0	0	0	0	1	0	0	0	0
0	64.123	67	128	56	36.56	90	41.9	13.2	184	5.1	12	29	14	9.1	99	1.1	114	138	4.1	1	10.5	29.5	0	0	0	0	0	1	0	0	0	0	0	0	1	0	0	0	0
1	46.3339	81	118	74	36.44	85	34.5	11.2	527	24.8	14	22	41	7.3	87	0.8	170	124	4.2	1.3	14.4	33.8	0	1	0	0	0	1	0	0	0	1	0	0	0	0	0	0	0
1	46.3339	78	94	44	36.83	90	18.2	6.9	491	20.2	9	37	24	7.2	84	0.4	122	129	3.2	1.2	13.2	29.1	0	1	0	0	0	1	0	0	0	1	0	0	0	0	0	0	0
1	46.3339	84	76	55	36.39	77	22.2	7.1	402	24.8	14	25	64	7.8	94	0.9	82	129	4.8	1.8	20	34.6	0	1	0	0	0	1	0	0	0	1	0	0	0	0	0	0	0
1	72.2341	61	96	60	36.61	72	44.1	15.5	137	7.6	17	19	23	8.6	107	1	87	140	4.1	2.2	23.8	31.3	0	1	0	0	1	0	0	0	0	0	1	0	1	0	0	0	0
0	68.8627	67	92	36	36.22	95	21.5	6.4	247	10.4	13	23	37	8.9	103	1.6	112	139	4.2	1.5	15.7	41.3	0	0	0	0	0	0	0	0	0	0	0	0	1	0	0	0	0
1	54.2293	57	81	40	36.44	87	36.3	12	154	8.3	15	18	53	7.4	97	4	104	129	5	1.6	17.9	34.3	0	1	0	0	0	0	0	0	1	0	0	0	1	0	0	0	0
0	26.3366	81	78	42	35.17	91	32	10.3	97	2.7	9	20	13	6.1	109	0.5	129	135	3.9				0	0	0	0	0	0	0	0	0	0	0	0	1	0	0	0	1
0	26.3366	73	82	40	36.72	91	20.7	6.3	89	5.3	11	20	21	6	104	0.9	109	133	4.3	0.9	9.6	35.9	0	0	0	0	0	0	0	0	0	0	0	0	1	0	0	0	1
0	75.394	46	37	28	35.33	69	18.1	5.9	47	3.3	10	13	24	7.7	93	0.9	115	128	4.1	1.5	16.7	125.6	1	0	0	0	0	1	0	0	0	0	0	1	1	0	0	0	1
1	67.0346	80	94	58	36.5	74	18.7	6.2	7	7.2	9	23	47	7.4	103	0.9	220	137	4.6	2.3	25	44.1	0	0	0	0	1	0	0	0	1	1	0	0	1	0	0	0	1
1	67.0346	110	120	70	37.11	94	20.9	7.3	8	0.9	14	19	22	7.4	99	0.6	247	134	3.7	1.2	13.1	29.9	0	0	0	0	1	0	0	0	1	1	0	0	1	0	0	0	1
1	67.0346	88	96	67	36.61	92	21.6	7.5	8	1.1	13	19	11	7.4	107	0.5	162	139	3.6	1.2	12.8	27.6	0	0	0	0	1	0	0	0	1	1	0	0	1	0	0	0	1
1	67.239	68	78	43	35.9	93	24.3	8.3	83	10.1	11	19	15		108	1.1	122	137	4.2	1.2	14	27.5	0	0	0	0	0	0	0	0	0	1	0	0	1	0	0	0	0
0	69.142	75	94	43	35.44	95	22.2	7.8	25	1	13	20	18	8.6	100	0.5	167	132	4.2	1.1	12.8	25.2	0	0	0	0	0	1	0	0	0	0	0	0	1	0	0	0	0
1	76.2287	84	59	23	36.28	83	19.6	6.7	214	12.4	8	23	11	7.3	106	0.6	108	139	3.6	1	11	26.9	0	0	1	0	0	1	0	0	0	0	0	0	1	0	0	0	1
1	76.1355	62	77	42	35.83	93	24.2	8.4	87	0.9	8	21	12	5.8	109	0.7	109	143	3.2	1.3	15.1	34.5	0	0	0	0	0	0	0	0	0	0	0	0	1	0	0	0	0
1	43.9309	71	114	47	36.28	93	46.5	15.3	219	15.3	13	19	9	8.8	111	0.9	147	143	3.8	1.1	12.2	26.8	0	0	0	0	0	0	0	0	0	0	0	0	0	0	0	0	0
1	59.3532	97	119	62	37.33	96	41.9	14.1	264	27	11	26	9	8.6	107	0.9	165	144	3	1.2	13.3	24.6	0	0	0	0	0	0	0	0	0	0	0	0	0	0	0	0	0
1	59.3532	72	97	51	36.89	90	41.9	14.1	264	27	11	26	9	8.6	107	0.9	165	144	3	1.2	13.3	24.6	0	0	0	0	0	0	0	0	0	0	0	0	0	0	0	0	0
1	86.604	70	76	38	36.44	95	19.4	6.4	95	9.4	12	23	54	8.8	101	1.4	98	136	4	1.1	12.4	31.7	1	1	0	0	0	1	0	0	0	0	0	0	1	0	0	0	0
0	56.0016	134	59	38	36.44	89	23.1	7.8	115	25.8	21	6	11	7.3	98	0.8	48	133	3.7	1.5	15.7	42.7	0	0	0	0	0	0	0	0	0	0	0	0	1	0	0	0	1
1	76.3175	80	110	66	36	91	39.9	13.3	270	11.5	17	23	17	8.3	99	1	197	138	3.7	1.1	13.4	23.9	0	0	0	0	0	0	0	0	0	0	0	0	1	0	0	0	0
0	67.6006	65	85	33	35.61	94	23.5	7.9	64	3.8	11	17	10	7.6	100	0.6	86	131	3.4	1.1	12.1	45.6	1	1	0	0	0	0	0	0	1	0	0	0	1	0	0	0	0
0	67.6006	83	66	34	36.67	85	22.6	7.9	93	3.9	14	20	17	8.3	93	0.8	130	131	3.6	1.4	14.8	38.3	1	1	0	0	0	0	0	0	1	0	0	0	1	0	0	0	0
0	67.6006	83	61	51	36.22	91	24.7	8.5	42	3.3	15	23	24	8.3	93	0.7	109	132	4.5	1.1	12.1	30.1	1	1	0	0	0	0	0	0	1	0	0	0	1	0	0	0	0
0	67.6006	84	79	44	36.67	82	32.2	11	73	10.7	13	22	27	8.6	94	0.7	116	132	3.8	1.1	12.4	28.7	1	1	0	0	0	0	0	0	1	0	0	0	1	0	0	0	0
0	91.9961	83	85	42	36.72	89	28.6	9.4	194	6.6	9	29	33	8.5	98	1.3	136	140	4			56.2	0	1	0	0	0	0	0	0	0	0	0	1	1	0	0	0	1
0	56.0712	80	67	47	38.44	95	27.4	9	128	22.4	11	22	12		103	0.9	129	137	4	1.3	13.9	26	0	1	1	0	0	1	0	0	0	0	0	0	0	0	0	0	0
1	85.7377	73	85	44	36.56	86	38.3	12	112	31.8	14	23	27	10.1	99	1.7	70	139	3.8	1.3	13.8	26.3	0	0	0	0	0	0	0	0	0	0	0	0	1	0	0	0	0
1	70.3309	61	89	51	35.5	88	22	7.4	379	4.1	7	31	13	7.9	94	0.9	92	132	3.3	1.1	12.6	29.6	0	0	0	0	0	0	0	0	0	0	0	0	1	0	0	1	0
1	66.5148	84	121	73	35.94	92	24.8	8.3	101	4.4	19	19	44	7.4	96	1.4	201	137	3.6	1	10.9	19.4	0	0	0	0	0	0	0	0	1	0	0	0	1	0	0	0	0
1	58.2965	100	85	54	36.5	91	27.6	9.6	19	0.3	14	18	43	8	111	1.6	86	140	3.9	1.6	17.3	36.3	0	0	0	0	0	0	0	0	1	0	0	0	1	1	0	0	0
1	58.524	100	73	48	35.72	87	27.4	8.6	70	17	20	23	69	8.9	93	4.6	106	135	3.8	1	12.2	26.1	0	0	0	0	0	0	0	0	0	0	0	1	1	0	0	0	1
1	81.7132	77	66	33	35.78	87	27.5	8.3	303	9.7	11	22	25		108	1.2	87	139	4	1.1	13.3	22.1	1	1	0	0	0	0	0	0	0	1	0	0	1	0	0	0	0
1	81.7845	76	89	37	35.56	94	22.3	7.1	109	4.2	9	18	16	5.3	103	0.6	63	139	2.7	1.3	14.6	33.4	0	1	0	0	0	0	0	0	0	1	0	0	1	0	0	0	0
0	63.6651	80	92	55	36.61	92	38.1	12.4	126	9.4	8	23	10	7.4	105	0.3	126	140	3.8	1.2	13	29.8	0	0	0	0	0	0	0	0	0	0	0	0	1	0	0	0	0
0	96.4531	62	54	26	36.11	70	35.4	10.7	160	14.7	22	17	125	8.7	120	4	278	159	4.8	1.7	18.2	26.1	1	0	0	0	1	0	0	0	0	0	0	0	0	0	0	0	0
0	95.7944	59	92	54	36.33	75	38.6	12.9	308	6.2	14	26	16		108	0.6	120	144	3.6				1	0	0	0	1	0	0	0	0	0	0	0	0	0	0	0	0
0	95.0437	61	85	50	36.11	85	21.4	6.9	192	8.4	16	22	39	8.9	99	0.8	131	136	3.2	1.6	17.1	26	1	0	0	0	1	0	0	0	0	0	1	0	0	0	0	0	0
1	34.9334	109	84	49	35.83	93	30.7	9.1	372	3.6	9	25	12	7.9	99	0.4	107	136	3.2	1.1	13.4	35.1	0	1	0	0	0	0	0	0	0	0	0	0	1	0	0	0	1
1	34.9334	112	103	64	36.72	92	20	6.2	763	12.1	11	39	20	9.5	92	0.4	119	137	4.5	1.1	13.2	33.3	0	1	0	0	0	0	0	0	0	0	0	0	1	0	0	0	1
1	72.9728	69	93	40	36.33	93	20.7	7.1	83	6.5	12	23	19	8.2	94	1	122	129	4.9	1.1	12	26.1	0	0	0	0	0	0	0	0	0	0	0	1	0	0	0	0	0
1	79.3447	78	71	27	36.33	96	20.1	6.5	227	40.9	21	11	43	8.4	96	4.2	88	135	4.5	1.1	11.5	30.7	0	0	0	0	1	0	0	0	0	0	0	0	1	0	0	0	0
1	59.5877	66	144	59	35.67	96	23.1	7.5	230	7.2	13	21	13	8.2	107	0.9	91	141	4.1	1.3	14.3	26.1	0	0	0	0	0	0	0	0	0	0	0	1	1	0	1	0	0
0	81.947	62	88	47	35.72	96	30	10.3	273	4.2	11	22	13	9.9	98	0.7	102	129	3.7	0.9	11.4	27.4	0	0	0	0	1	0	0	0	0	0	0	0	1	0	0	0	0
0	53.3133	69	93	46	36.56	84	19.6	7	37	0.2	10	15	121	6.5	107	3.6	133	145	4.2	1.2	12.8	32.3	0	1	0	0	1	0	0	0	0	0	0	1	1	1	0	1	1
1	62.3554	80	90	49	36.72	90	38.1	13.3	44	6.5	17	12	27	6.2	97	1.4	129	135	3.2	1.4	15.3	32	0	0	0	0	0	0	0	0	0	0	0	0	1	0	0	0	0
0	67.6032	71	94	41	35.83	98	27.8	9.5	357	9.2	12	21	13	8.3	109	0.7	150	139	4.2	1.2	14	28.8	0	0	0	0	0	0	0	0	0	0	0	0	1	0	1	0	0
1	79.9207	56	71	49	36.61	100	27.6	8.5	71	4.8	11	25	35	8.1	105	1.4	81	144	3.5	1.4	14.7	39.1	0	0	1	0	1	0	0	0	0	0	0	0	1	0	0	0	1
1	79.9207	57	86	50	36.33	75	26.2	7.9	57	11	11	18	21	7.6	100	0.6	115	135	3.7	1.2	13.3	35.5	0	0	1	0	1	0	0	0	0	0	0	0	1	0	0	0	1
1	79.9207	80	77	42	36.44	74	26.2	7.8	109	7.2	11	29	40	8.5	100	0.8	100	142	4.1	1.3	14.1	79.9	0	0	1	0	1	0	0	0	0	0	0	0	1	0	0	0	1
1	78.8731	97	78	41	36.61	91	23.4	7.4	16	0.1	17	19	25	7.9	105	1.1	122	138	3.4	1.3	14.5	29	0	0	1	0	1	0	0	0	0	0	0	0	1	0	0	0	0
1	78.8731	61	82	54	36.5	87	38.4	12.3	178	11.9	19	22	28	7.9	101	1.6	111	138	3.8	1.3	14.1	25.4	0	0	1	0	1	0	0	0	0	0	0	0	1	0	0	0	0
1	58.1412	68	84	57	36.89	95	32.2	11.2	124	11.6	11	29	10	7.2	78	0.8	101	123	2.4	1.1	12.1	25.2	0	0	0	0	0	0	0	0	1	0	0	0	1	0	0	0	0
0	86.0338	49	62	37	36.11	88	30.5	10.1	223	16.8	14	19	35	7.5	107	1.6	102	139	4.3	1.1	11.6	42.4	0	1	0	0	1	0	0	0	0	0	1	1	1	0	0	0	0
0	86.1387	83	77	19	36.94	94	23.6	7.8	232	21.2	19	13	63	7.3	99	2.8	87	130	4.6	2.2	24.1	36.1	0	1	0	0	0	0	0	0	0	0	0	1	1	0	0	0	0
0	70.8359	73	55	41	34.4	92	33.7	11.2	221	3.8	14	24	12	9.3	100	0.7	125	135	3.4	1.1	12	25.8	0	0	0	0	0	0	0	0	0	0	0	0	1	0	0	0	0
1	79.8243	92	108	53	36.61	93	32.9	11.2	179	12.2	9	25	14	8	91	0.5	99	125	3.6	1.1	11.5	28.3	1	0	0	0	0	0	0	0	0	0	0	0	1	0	0	0	0
0	57.4244	90	80	39	37.06	99	25.2	7.6	63	0.1	12	12	19	6.9	107	0.9	165	134	3.7	1.2	13.2	27.7	0	0	0	0	0	0	1	0	0	0	0	0	1	0	0	1	0
0	57.4244	109	76	41	36.94	91	31.1	10	57	11.4	13	16	28	7.2	102	1.4	145	138	3.8	1.1	12.1	29.6	0	0	0	0	0	0	1	0	0	0	0	0	1	0	0	1	0
1	76.8315	58	90	63	36.61	95	36.9	11.9	107	10.8	13	25	36	8.9	109	1	127	147	4.6	1.2	12.8		0	0	0	0	0	0	0	0	0	0	0	0	0	0	0	0	0
1	69.6078	69	85	36	36.17	92	28.4	8.9	535	18.4	15	23	44	10.1	98	1.1	113	133	4.3	1.2	12.5	23.9	0	1	0	0	0	0	0	0	0	0	0	1	1	0	1	0	0
0	89.0728	76	90	44	36.61	90	18.9	5.4	205	8.4	12	23	15	8.2	100	0.7	195	136	4.4	1.2	12.7	24.5	1	1	0	0	0	1	0	0	0	0	0	0	1	0	0	0	0
0	78.2136	73	98	45	35.44	92	22.9	7.8	150	12.4	13	18	14	7	120	2.7	89	149	4	1.5	17	37.5	0	0	0	0	0	0	0	0	0	0	0	1	1	0	0	0	1
0	78.2136	88	97	18	36.39	96	26.1	8.8	100	14.3	14	17	8	7.2	117	2.1	97	147	4.9	1.5	16.6	38.6	0	0	0	0	0	0	0	0	0	0	0	1	1	0	0	0	1
0	75.2274	78	90	42	35.1	90	25.2	8.1	128	7.4	14	22	18		102	0.7	97	135	3.2	1.2	13	27.5	0	0	0	0	0	0	1	0	0	1	0	0	1	0	0	0	0
1	60.4391	134	82	42	36.83	85	20.4	6.8	12	4	13	16	20	7.5	99	0.8	113	128	3.7	1.6	17.1	32.6	0	0	0	0	0	0	0	0	0	0	0	0	1	0	0	0	0
0	69.7661	72	96	41	36.33	92	30.9	9.3	157	6.1	12	29	11	8	94	0.7	197	133	3.3				0	0	0	0	0	0	0	0	0	0	0	0	1	0	0	0	1
1	61.9331	95	113	64	36.78	84	35.1	12.1	91	9.6	14	23	12	9.1	101	0.9	137	138	3.6				0	0	0	0	0	0	0	0	0	1	0	0	1	0	0	0	0
0	46.8151	97	116	65	36.83	91	25.9	7.9	599	9.9	16	26	7	8.9	96	0.7	99	133	4.5	1.1	12.5	30.5	0	0	0	0	0	0	0	0	0	0	0	0	1	0	0	0	0
1	77.4301	77	101	58	36.61	93	30.7	10.3	121	6.6	14	25	16	8.6	105	1.1	89	141	3.6	1.6	17	33	1	0	0	0	0	0	0	0	0	1	0	0	1	0	0	0	0
0	86.3996	49	118	45	36.5	93	30.1	9.8	159	2.6	15	26	17	8.5	90	0.7	129	127	3.6	2.3	25.1	38.3	0	1	0	0	0	0	0	0	0	0	0	0	1	0	0	0	0
1	90.0094	90	59	45	36.33	91	26.5	8.5	218	13.1	18	24	42	8.4	94	4	145	135	4.6	1.2	13.1	32.9	1	1	0	0	0	0	0	0	0	1	0	1	1	0	0	0	0
1	61.212	59	94	54	35.3	96	24.4	8.3	115	8.3	5	15	11	5.3	107	0.5	89	136	2.7	1.2	13.5	33.2	0	0	1	0	0	1	0	0	0	0	0	1	1	0	0	0	0
1	62.3583	108	68	38	37.33	81	16.8	5.5	6	6.5	15	18	67	8.8	104	1.4	101	145	4.6	1.4	15	28.7	0	0	0	0	0	0	0	0	0	0	0	0	1	0	0	0	1
0	82.4956	74	72	39	35.6	94	25.1	8.1	404	7.4	13	19	25	8.3	102	0.9	112	137	3.5	1.6	17.3	68.4	0	1	1	0	0	0	0	0	0	0	0	0	1	0	0	0	0
1	79.0688	67	76	40	36.11	97	15.1	4.8	19	3.3	12	15	59	8.1	104	2	106	133	5.1	1.3	14.5	26.7	0	0	0	0	0	0	0	0	0	1	0	1	1	0	0	0	0
1	73.8214	69	123	45	36.33	94	36.3	12.4	139	5.6	12	27	16	8.8	107	0.8	118	142	4.3	1.2	13.1	97.9	0	0	0	0	1	0	0	0	0	0	0	0	0	0	0	0	0
1	46.2784	61	93	49	35.67	95	33.9	11.8	308	10.3	12	23	16		106	0.9	139	139	4	1.1	12.6	25.7	0	0	0	0	0	0	0	0	0	0	0	0	1	0	0	0	0
1	59.4955	59	77	46	33.83	93	24.7	8	26	0.1	17	10	12	7.3	104	1.1	121	133	3.9	1.4	15.5	38.4	0	0	0	0	0	0	0	0	0	1	0	0	1	0	0	0	1
1	59.4955	65	79	49	35.28	97	21.6	7.9	24	0.9	8	23	16	7.7	108	0.7	107	137	3.9	1.2	14.1	28.5	0	0	0	0	0	0	0	0	0	1	0	0	1	0	0	0	1
1	77.052	67	97	48	36.17	92	39.1	13.5	169	15.6	10	24	17	9	105	0.7	154	139	3.9	1.1	11.7	26.6	0	0	0	0	1	0	0	0	0	0	0	0	0	0	0	0	0
1	61.6363						30.6	10.5	195	13.7	12	28	47	14.6	102	1.6	97	141	3.1	1.3	15	25.1	0	0	0	0	0	0	0	0	0	0	0	0	1	0	0	0	0
1	62.2291	78	106	64	35.94	94	28.1	9.6	47	5.4	8	27	48	8.9	113	0.6	113	145	5.3	1	12.4	23.1	0	0	0	0	0	0	0	0	0	0	0	0	1	0	0	0	0
1	62.2291	90	107	69	35	97	31.6	10.8	180	6.7	10	28	12	9.3	106	0.6	90	140	3.6				0	0	0	0	0	0	0	0	0	0	0	0	1	0	0	0	0
1	62.2291	79	84	49	36.06	94	23.1	8	44	6.7	9	26	27	7.5	109	0.5	89	141	3.4	1.3	14.9	27.4	0	0	0	0	0	0	0	0	0	0	0	0	1	0	0	0	0
1	61.9762	93	81	46	36.39	87	22.9	8.9	85	6.3	12	21	10	8.1	106	0.7	123	135	4	1.4	16.1	39.5	0	0	0	0	0	0	0	0	0	0	0	0	1	0	0	0	0
1	62.4089	67	79	36	36.83	94	26.2	8.9	105	11	18	17	9	8.5	113	0.7	67	144	3.8	1.2	14.1	36.4	0	0	0	0	0	0	0	0	0	0	0	0	1	0	0	0	1
1	87.9202	60	128	56	36.39	88	26.6	8.6	282	4.3	10	17	16	8.6	104	1.1	169	131	4.5	1.1	11.5	26.3	0	0	0	0	0	0	0	0	0	0	0	1	1	0	0	0	0
1	88.3281	58	95	38	36.33	87	28.9	9.3	240	6.4	7	20	14	7.9	107	1	120	134	3.6	1.2	12.5	27.6	0	0	1	0	1	1	0	0	0	0	0	1	1	0	0	0	0
1	68.4404	69	116	63	36.44	94	32.5	11.1	123	43.9	15	19	33	8.2	102	1.5	106	136	4	1.1	11.5	28	0	0	0	0	0	0	0	0	0	0	0	0	1	0	0	0	0
0	60.4648	104	66	39	36.89	82	28.3	9.1	201	18.5	10	30	10	7.7	98	0.2	119	138	3.2	1	11.1	27.3	0	0	0	0	0	1	0	0	0	0	0	0	1	0	0	0	1
0	90.2349	71	124	46	36.28	90	28.3	9.1	85	6.2	13	21	27	9.7	93	1	131	130	3.2	1	10.4	30.9	0	1	0	0	1	1	0	0	0	1	0	0	1	0	0	0	0
1	77.8096	84	71	44	36.61	93	22.9	7.6	44	8.5	14	22	9	7.8	101	0.5	109	133	3.9	1.3	13.7		0	0	0	0	0	0	0	0	0	0	0	0	1	0	0	0	0
1	78.7932	61	128	49	36.44	90	34.1	11.2	122	0.7	11	29	20	8.4	101	0.6	158	141	3.8				0	0	0	0	0	1	0	0	1	0	0	0	1	0	0	0	0
0	93.5165	62	97	43	36.56	89	28	8.7	162	11.5	8	24	16	7.3	101	0.7	139	134	4.2	1.5	15.9	26	0	0	0	0	0	1	0	0	0	0	0	0	1	0	0	0	1
0	73.1063	65	83	62	36.44	89	25.4	8.5	368	9	11	20	11	8.7	99	0.4	101	130	4.1	1.2	12.5	25.8	0	0	0	0	0	0	0	0	0	0	0	0	1	0	0	0	0
0	49.1668	52	116	74	33.89	95	25.4	8.5	63	7.7	9	16	20	6.1	118	0.8	116	141	3.4	1.1	13.3	32.7	0	0	0	0	0	0	0	0	0	0	0	0	1	0	0	0	1
0	49.1668	102	101	59.5	35.89	95	18	5.4	26	8.5	12	16	23	7.4	117	0.7	76	143	4.3	1.2	14	30.3	0	0	0	0	0	0	0	0	0	0	0	0	1	0	0	0	1
1	74.7412	56	96	51	36.44	93	45.3	14.6	218	14.3	13	22	14		101	1.1	105	137	3.8	1.2	12.8	29.2	0	0	0	0	0	0	0	0	0	0	1	0	0	0	0	0	0
1	81.0913	55	99	43	36.94	97	28.6	9.4	79	5.2	10	24	20	7.6	103	0.8	88	141	3.7	1.2	12.9	25.3	0	0	0	0	0	0	0	0	0	0	1	0	1	0	0	0	0
1	81.0913	62	72	39	36.61	93	29.9	9.7	56	4.6	14	18	24	7.7	109	1	91	145	3.8	1.8	19.6	32.8	0	0	0	0	0	0	0	0	0	0	1	0	1	0	0	0	0
0	81.118	91	94	58	36.5	89	27.5	8.6	352	10.4	12	27	17	8.2	98	0.7	82	140	4.6				0	0	0	0	0	1	0	0	0	0	0	0	1	0	1	0	1
0	81.118	81	107	52	36.44	93					5	29	10	8.1	76	0.6	104	118	3.7				0	0	0	0	0	1	0	0	0	0	0	0	1	0	1	0	1
0	82.0268	54	72	36	35.72	97	25.8	7.6	268	15.8	11	24	16	8.3	94	0.9	122	137	4.2	1.2	12.7	21	1	1	0	0	0	1	0	0	0	0	0	0	1	0	0	0	0
1	26.9268	83	101	42	36.83	92	15.4	5.4	5	0.1	9	25	8	8	101	0.7	100	139	3.2	1.4	15.5	27.7	0	0	0	0	0	0	0	0	0	0	0	0	1	0	0	0	0
0	81.5961	75	71	36	36.61	93	29.4	10.2	237	6.7	11	21	13	7.8	112	0.6	104	140	4	1.1	13	35.8	1	0	0	0	0	0	0	0	0	0	0	0	1	0	0	0	0
0	83.3567	79	73	44	35.89	93	24.8	8.4	262	9	12	17	25	7.1	112	0.7	69	138	3.3	1.3	14.5	31.3	1	0	0	0	0	0	0	0	0	1	0	0	1	0	1	0	1
0	82.506	89	63	46	35.28	92	39	13.2	685	8.2	20	13	32	7.3	96	1.4	125	129	3.3	1	11.6	25.2	1	1	0	0	0	0	0	0	0	0	0	0	1	0	1	0	0
1	40.961	90	90	55	37	100	23.2	7.9	321	16.3	15	24	23	8.6	100	0.8	73	135	3.5	1.3	14.8	35.1	0	0	0	0	0	0	0	0	0	0	0	0	1	1	0	0	1
1	40.5617	98	96	53	37.11	96	20.6	6.4	399	14.4	11	29	14	9	96	0.4	101	132	4.1	1.1	13.4	29.8	0	0	0	0	0	0	0	0	0	0	0	0	1	0	0	0	0
1	40.8857	84	70	48	36.94	97	22.9	7.3	327	25.6	15	29	29	9.2	102	0.8	89	142	3.5	1.2	13.8	40.6	0	0	0	0	0	0	0	0	0	0	0	0	1	1	0	0	0
1	40.789	81	101	71	35.83	90	26.5	8.6	460	14.6	13	26	16	9.2	96	0.5	86	136	3.1	1.3	14.9	36.9	0	0	0	0	0	0	0	0	0	0	0	0	1	1	0	0	0
1	40.5908	81	83	51	37.22	94	24.8	7.8	324	17.7	9	25	12	8.2	92	0.4	95	131	3.9	1.1	12.6	30.8	0	0	0	0	0	0	0	0	0	0	0	0	1	1	0	0	0
1	40.2608	81	84	26	35.89	87	31.8	9.9	130	9.8	10	30	21	7.8	97	0.4	83	138	4.3	1	11.5	29.6	0	0	0	0	0	0	0	0	1	0	0	0	1	1	0	0	0
1	40.7385	88	84	57	36.61	97	22.7	7.4	333	19.9	18	25	25	9.4	97	0.6	126	136	3.9				0	0	0	0	0	0	0	0	0	0	0	0	1	1	0	0	0
1	40.6852	83	104	65	36.56	97	22.3	7.2	325	17.9	10	26	17	7.6	98	0.4	69	134	3.1	1.1	13.4	30.7	0	0	0	0	0	0	0	0	0	0	0	0	1	1	0	0	0
1	40.4577	88	84	49	36.11	96	23.1	7.3	308	19.3	8	29	10	7.7	96	0.3	97	135	3.4	1.1	13.1	28.7	0	0	0	0	0	0	0	0	0	0	0	0	1	1	0	0	0
1	40.3864	81	82	50	37.11	91	23.5	7.6	218	7.1	13	26	9	7.8	97	0.4	79	136	3.8	1.4	15.7	48.7	0	0	0	0	0	0	0	0	0	0	0	0	1	1	0	0	0
0	56.3153	72	101	27	36.72	92	24.4	8.4	370	11.5	9	22	27	7.8	95	1.2	160	128	3.9	1.2	13.2	30.7	1	1	1	0	1	0	0	0	0	1	1	1	0	0	0	0	1
0	56.3153	100	93	54	37.11	94	24.4	8.4	370	10.1	12	21	27	7.9	99	1.2	160	134	3.9	1.1	12.1	24.5	1	1	1	0	1	0	0	0	0	1	1	1	0	0	0	0	1
0	53.2707	64	91	50	36.39	96	29.6	10.6	223	8.9	11	22	9	6.6	109	0.7	90	141	3.5	1	12.4	28.7	0	0	0	0	0	0	0	0	0	0	0	0	1	0	0	0	0
0	71.5365	62	88	51	36.67	97	29.4	9.9	128	16.3	13	11	21	7.3	97	0.6	136	136	3.2	1.2	12.6	38.8	0	0	0	0	0	0	0	0	1	0	0	0	1	0	0	0	1
1	78.6942	78	84	48	36.5	95	28.3	9.2	187	7.9	14	22	43	7.6	111	1.5	81	142	4.8	1	10.7	38.4	1	1	0	0	0	0	0	0	0	0	0	0	1	0	0	0	0
1	66.1662	85	86	52	36.28	93	26.7	7.9	82	5.5	11	23	43	7.5	102	1.7	102	137	4.9	1.5	16.7	33.8	1	0	0	0	0	0	0	0	0	0	0	0	1	1	1	0	0
1	56.4539	78	74	33	36.89	90	21.6	7	470	15.6	11	21	23	7.5	97	0.9	91	130	4.4	1.3	14.6	27.3	0	0	0	0	0	0	0	0	0	0	0	0	1	0	0	0	0
1	75.0804	73	75	40	36.11	90	33.5	11.4	203	5.5	19	19	25	8.5	100	1.4	158	138	4	1.2	12.9	29.9	1	1	0	0	1	0	0	0	0	0	0	0	1	0	0	0	0
0	79.1375	62	102	44	37.72	97	31.2	11.1	179	11.6	8	26	15	8.2	104	0.5	78	136	3.4	1.4	15.4	30.9	0	1	0	0	1	1	0	0	0	0	1	0	1	0	0	0	0
0	83.954	64	68	31	35.56	94	24.5	8.3	45	4.5	11	19	41	8.2	119	1.3	80	145	4.3	1.7	19.1	41.8	0	1	0	0	0	1	0	0	1	0	0	1	1	0	0	0	1
1	64.0666	52	75	43	35.94	90	31.6	11.2	21	3.4	10	18	19	6.8	110	1	120	138	3.6	1.2	12.7	27.2	0	0	0	0	0	0	0	0	0	0	0	0	1	0	0	0	0
0	41.1304	101	130	75	36.33	97	18.7	5.8	54	3.2	12	17	4	7.1	105	0.2	59	135	3.5	1.3	13.7	32.3	0	1	0	0	0	0	0	0	0	0	0	0	1	0	0	1	0
0	41.1304	104	60	15	36.83	13	22.9	6.9	23	1.1	19	7	6	6.1	109	0.8	46	135	3.2	1.7	18.2	36.9	0	1	0	0	0	0	0	0	0	0	0	0	1	0	0	1	0
0	91.3069	60	87	37	36.22	93	23.4	7.4	164	10.2	7	6	9	2.5	118	0.6	53	142	2.7				0	0	0	0	1	0	0	0	0	0	0	0	1	0	1	0	0
1	68.0226	56	62	24	35.28	92	38.2	13.4	143	8.1	10	22	6	8.5	97	0.5	159	130	3.2	1.2	13.7	23.7	0	0	0	0	0	0	0	0	0	0	0	0	1	0	0	0	1
1	68.0226	76	65	41	35.67	95	30.2	10.7	108	3.2	9	29	7	8.6	106	0.5	158	140	3.7				0	0	0	0	0	0	0	0	0	0	0	0	1	0	0	0	1
1	68.3175	81	104	48	36	90	44.6	14.6	239	7.2	15	24	19	9.1	98	1.1	135	137	4.7	1	11.2	24.3	0	0	0	0	0	1	0	0	0	0	0	0	0	0	0	0	0
1	68.3175	94	125	48	36.44	93	43.2	14.4	238	7.7	15	26	24	9	100	1.1	153	141	4.7	1.1	12.1	44.1	0	0	0	0	0	1	0	0	0	0	0	0	0	0	0	0	0
0	88.7377	50	100	40	36.33	92	24.5	7.5	170	6.6	9	33	34	9.4	103	1.8	127	141	4.2	1.2	12.8	27.1	0	1	0	0	0	0	1	0	0	0	0	1	1	0	0	0	0
1	69.8719	60	86	47	36.72	97	37.5	12.1	144	8.3	11	22	17	8.2	105	0.9	102	142	4.3	1	10.5	23.2	0	0	0	0	1	0	0	0	0	0	1	0	0	0	0	0	0
1	91.6538	67	88	41	36.67	73	33.8	10.3	224	22.3	10	29	35	8.8	102	1.5	212	141	4	1.1	12	20	0	1	0	0	0	1	0	0	0	0	0	1	1	0	0	0	0
1	68.6107	78	72	50	36.33	95	30.6	10.3	110	8.6	11	23	16		103	0.6	124	136	4.1	1.6	17.5	24.8	0	0	0	0	0	0	0	0	0	0	0	0	0	0	0	0	0
0	81.5174	67	81	43	36.2	95	23.4	7.2	112	15.6	14	17	15	7.6	99	0.8	164	133	4	1.3	13.9	31.7	0	0	0	0	0	0	0	0	0	1	0	0	1	0	0	0	0
1	53.3434	66	86	51	36.1	92	29	9.8	139	13.9	13	24	14	8.1	101	0.8	93	138	4	1.1	12.2	25.5	0	0	0	0	0	0	0	0	0	0	0	0	0	0	0	0	0
0	59.4028	73	84	33	36.83	93	30.8	9.9	221	13.3	14	24	12	9.1	94	1	123	137	3.8	1.3	13.6	27.9	0	1	0	0	1	0	0	0	0	0	0	0	0	0	0	0	0
1	59.8584	57	127	63	36.78	86	43.3	13.9	118	7	11	29	23	8.9	105	0.8	161	140	4.6	1.9	20.2	33	0	0	0	0	0	1	0	0	0	0	0	0	1	0	0	0	0
1	68.8775	63	81	46	36.11	75	34.1	11.1	289	12	11	26	31	9.1	96	1.2	77	134	4.1	1.5	16.5	31.3	1	1	0	0	0	0	0	0	1	1	0	0	1	0	0	0	1
1	68.8775	74	70	35	36.33	70	27.5	8.6	158	6.6	12	23	37	8.5	93	1.5	150	133	3.7	1.7	18.5	32.3	1	1	0	0	0	0	0	0	1	1	0	0	1	0	0	0	1
1	68.3721	63	85	63	36.5	90	37.1	11.7	109	8.3	9	22	18	8.3	98	0.8	105	134	3.9				0	0	0	0	0	0	0	0	1	1	0	0	1	0	0	0	0
1	64.9818	74	41	31	35.28	79	20.8	6.8	7		15	6	57	7.8	108	2.2	123	143	3.7	1.6	18	29.5	0	1	1	0	0	1	0	0	0	0	0	1	1	0	0	0	0
0	49.3761	74	104	48	36.44	97	36.7	11.8	269	4.6	12	20	10	8.9	101	0.5	96	138	3.9				0	0	0	0	0	0	0	0	0	0	0	0	0	0	0	0	0
1	61.5118	77	80	51	36.5	96	38.3	12.8	113	17.2	15	21	62	7.5	96	2.8	57	132	4	1.2	12.6	28.8	0	0	1	0	0	0	0	0	0	0	0	0	1	0	0	0	0
0	39.5356	103	89	53	37.72	95	10.6	3.9	9	0.1	15	17	8	7.6	100	0.5	104	133	3.3	1.1	12.6	23.9	0	1	0	0	0	0	0	0	0	0	0	0	1	0	0	0	0
1	57.5162	82	106	65	36.28	84	40.8	13.2	140	27.6	10	46	15	9.2	87	0.4	84	139	5	1.8	19.6	21.6	0	0	0	0	0	1	0	0	0	0	0	0	0	0	0	0	0
1	57.5162	109	82	47	36.5	86	47.4	15.3	180	17.7	18	34	17	9.8	90	0.6	125	136	5.6	2.9	32.2	36.4	0	0	0	0	0	1	0	0	0	0	0	0	0	0	0	0	0
1	53.7691	88	81	50	36.61	92	18.4	6	24	0.1	17	16	8	7.6	106	0.7	120	136	3.7	1.4	15.5	25.9	0	0	0	0	0	1	0	0	0	0	0	0	1	0	0	0	0
1	54.2801	78	80	49	36.33	92	22.3	7.1	28	48.6	18	23	25	7.9	106	0.9	139	144	3.3	1.5	16.6	33	0	1	0	0	1	1	0	0	0	0	0	0	1	0	0	0	1
1	54.2801	81	79	50	36.28	90	19.2	6.2	27	18.1	15	20	14	7.4	102	0.8	111	136	3.9	1.3	14.4	32.1	0	1	0	0	1	1	0	0	0	0	0	0	1	0	0	0	1
1	54.2801	105	95	45	36.94	90	20.2	6.5	12	25.3	14	22	13	7.6	104	0.6	123	141	3	1.3	14.3	29.1	0	1	0	0	1	1	0	0	0	0	0	0	1	0	0	0	1
1	49.4392	68	96	48	36.44	93	26.1	9	162	11.9	8	17	11	7.8	104	0.8	98	140	3.9	1.1	12.1	31.9	1	0	0	0	0	1	0	0	0	1	0	0	1	0	0	0	0
1	83.5286	62	99	40	34.9	94	18.5	6.1	89	6.6	9	20	19	8	106	0.9	154	135	5.5	1.2	12.7	30.4	0	0	0	0	0	0	0	0	0	0	0	0	0	0	0	0	0
0	66.0438	73	89	43	34.8	93	23	7.3	219	19.7	14	22	19	9.7	106	0.8	113	137	4.7	1.1	12	28.6	1	0	0	0	0	0	0	0	0	0	0	1	0	0	0	0	0
1	64.7537	82	95	46	38.06	90	24.6	9.1	69	2.8	12	24	13	7.6	94	0.8	87	132	3.5	1.3	14.4	28.6	0	0	0	0	0	0	0	0	0	0	0	0	1	0	0	0	0
0	42.9034	89	80	48	36.5	87	30.2	9.9	529	7.6	10	26	9	8.4	104	0.6	99	138	4.3	1.1	13.2	26.4	0	0	0	0	0	0	0	0	0	0	0	0	1	0	0	0	0
1	71.4013	81	123	74	36.56	91	38.7	12.2	272	7.6	21	23	27	10.6	101	1.3	134	142	3.9	1.1	12.1	68.2	0	0	0	0	0	0	0	0	0	0	0	1	1	0	0	0	0
0	81.7904	63	91	53	36.5	90	41.2	14	242	8.1	12	22	10	8.5	98	0.7	74	132	6.7	1.2	13.3	28.6	0	0	0	1	0	0	0	0	0	0	1	0	1	0	0	0	0
1	64.3213	98	87	49	36.56	91	24	8	171	7.4	14	18	49	7.9	111	2	93	139	4.3				0	0	0	0	0	1	0	0	0	0	0	1	1	0	0	0	0
0	60.4155	63	88	41	36.72	96	31.5	10.4	194	8.2	12	21	11	8.5	108	0.7	133	141	3.4	1.1	11.7	32.8	0	0	0	0	1	0	0	0	0	0	0	0	0	0	0	0	0
0	59.2984	56	80	35	36.44	95	30.9	9.7	168	4.8	7	23	7	8.1	111	0.6	101	141	3.9	1.1	11.7	34.6	0	0	0	0	1	0	0	0	0	0	0	0	0	0	0	0	0
1	82.7009	58	74	44	35.4	95	25.5	9.1	104	10.3	6	22	16	7.8	106	0.8	103	138	4.1	1.3	14.6	33.6	1	0	0	0	0	0	0	0	0	0	0	0	1	0	0	0	0
0	97.7549	66	95	41	36.44	90	34.4	11.4	293	7.4	15	25	21	8.9	103	0.7	94	139	4.3	1	11.3	27.2	0	0	0	0	0	0	0	0	0	0	0	0	1	0	0	0	0
0	98.1765	82	84	26	36.83	90	26.3	8.5	271	5.9	18	25	24	8	102	0.7	161	145	3.2				1	1	0	0	0	0	0	0	0	0	0	0	1	0	0	0	1
0	86.1616	63	93	40	35.89	95	21	7.2	210	8.8	16	19	70	8.7	107	3	128	142	3.5	1.2	14	17.7	1	0	0	0	0	0	0	0	0	0	0	1	1	0	0	0	0
0	63.964	80	92	49	37.11	95	29.7	9.9	89	4.9	11	29	15	8.7	96	0.7	198	132	4.2	1	11.1	47.7	1	1	0	0	1	0	0	0	0	1	0	0	0	0	0	0	0
0	63.964	77	75	48	34.7	82	20	6.5	56	4.9	13	20	12	8.2	107	0.6	116	137	3.3	1.5	16.3	23.4	1	1	0	0	1	0	0	0	0	1	0	0	0	0	0	0	0
0	64.0651	93	59	43	36.61	96	27.2	8.3	163	5.7	9	26	10	8.6	95	0.7	161	132	4.1	1.1	11.8	30.2	0	1	0	0	1	0	0	0	0	1	0	0	0	0	0	0	0
0	64.0651	108	76	48	36.94	98	27.6	8.3	120	8	14	22	19	8.1	102	0.6	130	136	4.4	1.3	14.1	24.8	0	1	0	0	1	0	0	0	0	1	0	0	0	0	0	0	0
0	51.9802	66	83	44	35.8	94	27.8	9.4	166	16.1	6	22	9	7.7	109	0.6	132	138	4.3	1.3	14	28.8	0	0	0	0	0	0	0	0	0	0	0	0	0	0	0	0	0
1	87.3097	57	100	62	36.56	94	34	11.6	279	13.3	12	21	15	8.6	99	1	118	132	3.8	1	11.2	27.4	0	0	0	0	0	0	0	0	0	0	0	1	1	0	0	0	0
1	83.2304	51	57	13	36.44	77	27.6	9.2	158	2.8	14	18	25	7.1	101	1.2	130	132	3.4	1.5	16	35.2	0	0	0	1	0	0	0	0	0	0	0	0	1	0	0	0	0
0	77.3782	89	70	30	36.61	92	24.1	7.8	32	7.6	21	11	29	6.1	97	0.6	88	129	4.2	1.2	13	31.8	0	0	0	0	0	0	0	0	1	0	0	0	1	0	0	0	0
0	71.9051	104	71	22	36.61	87	28.6	9.3	116	11.4	14	18	9	7.5	107	1.3	92	141	4.1	1.4	14.8	37.3	0	0	0	0	0	1	0	0	0	0	0	1	1	0	0	0	0
1	85.423	26	38	18		88	33.6	10.4	93	12.1	15	15	61	7.3	113	2.6	144	145	4.6	1.2	12.7	28.6	1	1	1	0	0	1	0	0	0	0	0	1	1	0	0	0	1
1	55.4064	94	68	31	36.44	95	33.1	11.3	217	4.7	9	31	9	8.7	101	0.9	118	137	3.5	1	10.7	34.2	0	0	0	0	0	0	0	0	0	0	0	0	1	0	0	0	0
1	55.1718	79	83	41	36	96	25.9	9	201	1.7	11	26	12	8.8	102	0.7	101	136	4.2	1	11.7	30.4	0	0	0	0	0	0	0	0	0	0	0	0	1	0	0	0	0
0	57.3433	72	106	67	36.44	94	37.7	12.6	262	9.8	13	22	12	8.5	106	0.6	131	141	3.7	1.1	11.9	25	0	0	0	0	0	0	0	0	0	0	0	0	1	0	0	0	0
0	69.906	75	119	52	36.56	89	28.2	7.7	359	19.4	16	20	23	11	103	0.8	100	137	4	1.1	12.3	22.1	0	0	0	0	0	0	0	0	0	0	0	0	1	0	0	0	0
1	69.1375	61	69	31	36.28	95	20.7	6.9	202	12.9	13	20	20	7.9	106	0.5	163	136	4.4	1.2	13.6	28.5	0	0	0	0	0	0	0	0	0	0	0	0	0	0	0	0	0
1	69.1375	70	79	44	36.5	92	28.4	8.6	476	11.2	14	26	13	8	103	0.7	105	139	4.1	1.2	13.3	34.2	0	0	0	0	0	0	0	0	0	0	0	0	0	0	0	0	0
1	69.1375	65	80	40	36.5	96	27.1	8.3	546	10.9	9	35	17	8.7	97	0.7	112	136	4.5				0	0	0	0	0	0	0	0	0	0	0	0	0	0	0	0	0
1	68.8992	67	76	54	35.89	92	33.5	10.5	525	10.3	15	27	9	8.6	101	0.7	92	139	3.6	1.1	12.4	26.7	0	0	0	0	1	0	0	0	0	0	0	0	0	0	0	0	0
1	55.5282	83	87	47	36.11	93	34.6	12.3	107	9.6	13	19	25	7.2	99	1.1	90	128	3.5	1.3	14.3	25.9	0	0	0	0	0	0	0	0	1	0	0	0	1	0	0	1	0
1	62.5505	60	72	50	36.39	91	30	10.1	225	12.2	9	18	26	6.9	96	0.9	125	127	4.8				0	0	0	0	0	0	0	0	1	0	0	0	0	0	0	1	0
1	64.1328	76	78	49	35.94	91	34.4	10.9	158	11.8	9	19	7	7.7	103	1	126	133	4	1.3	14.3	28.9	0	0	1	0	0	1	0	0	0	0	0	0	1	0	1	0	1
1	74.1177	73	61	40	36.39	95	26.6	8.5	137	15.9	8	26	12	7.9	109	0.8	275	143	4.5	1.2	13.4	22.9	0	0	0	0	0	1	0	0	0	0	0	0	1	0	1	0	0
0	72.6917	77			35.56	90	21.4	6.8	14	6.5	16	16	76	8.4	101	3.6	94	137	3.8	2.1	22.9	38.6	0	0	0	0	0	0	0	0	1	0	0	1	1	1	0	0	1
0	61.2504	55	84	49	36.39	97	31.8	10.6	180	10.2	12	21	9	8.3	110	0.6	97	142	3.6	2.1	23.2	33.9	0	0	0	0	0	1	0	0	0	0	0	0	1	0	0	0	0
1	75.4131	40	110	49	36.61	93	35.5	11.8	147	7.9	14	22	21	8.4	108	1.1	103	140	3.6	1	11.3	21.5	0	0	0	0	1	0	0	0	0	0	1	0	1	0	0	0	0
1	75.4131	82	100	41	36.56	91	42.4	14.3	274	14.3	15	25	31	9	106	1.1	128	146	3.6	1.3	13.6	25.8	0	0	0	0	1	0	0	0	0	0	1	0	1	0	0	0	0
1	75.4537	94	102	40	36.56	88	47.5	15.4	378	19.6	18	25	44		108	1.6	146	143	7.6	1.5	15.9	27.9	0	0	0	0	1	0	0	0	0	0	0	0	1	0	0	0	1
1	89.6726	60	71	53	35.61	94	39.9	12.8	141	15.3	10	26	39	8.9	103	1	155	142	4.3	1.1	11.4	27.2	0	1	0	0	0	0	0	0	0	0	0	0	0	0	1	0	1
1	55.8538	81	102	46	36.17	96	25.8	8.9	148	17.3	14	21	50	7.8	116	1.8	188	147	3.2	1.4	15.7	38.3	0	0	0	0	0	0	1	0	1	0	0	1	1	0	0	0	1
1	70.756	49	60	29	36.67	91	39.9	13.2	92	8.1	16	30	30	7.9	91	5.9	235	133	4.2				0	1	0	0	0	0	0	0	0	0	0	1	1	0	0	0	0
1	71.909	75	72	36	37.11	92	31.5	9.8	79	9.8	20	20	42	7.7	103	6.7	124	137	6.1	1.5	16	34.4	0	1	1	0	0	0	0	0	0	1	0	1	1	0	0	0	0
0	84.9761	96	62	38	35.28	65	28	9.2	247	1.7	19	14	65	8	92	1.6	178	122	5	1.2	14.3	36.2	0	1	0	0	0	0	1	0	0	0	0	0	1	0	0	0	1
0	59.1933	60	73	26	35.56	99	22.6	7.2	154	13.9	18	14	65	8.4	98	4.1	100	125	5.2	1.5	16.6	87.4	0	0	0	0	0	0	0	1	1	1	0	1	1	0	0	0	1
0	59.1933	74	71	45	36.33	97	25.3	8	136	8	15	15	42	7.6	111	2.1	153	137	4.7	2	21.1	41	0	0	0	0	0	0	0	1	1	1	0	1	1	0	0	0	1
0	99.0305	61	132	46	36.11	91	20.4	6	170	11.5	11	27	97	8.6	101	1.9	177	141	4.4	1.5	16.2	32.6	0	1	0	0	0	0	0	0	0	0	0	1	1	0	0	0	0
0	92.9855	71	99	38	36.39	92	31.4	9.8	390	15.6	12	32	42	8.9	100	1.4	142	139	4.5	1.2	13	27.4	0	0	0	0	0	0	0	0	0	1	0	1	1	0	0	0	0
0	55.8515	69	83	42	33.6	94	25	7.7	119	8.7	11	19	11		105	0.7	124	139	4	1.1	12.4	26.2	0	0	1	0	0	1	0	0	0	0	0	0	0	0	0	0	0
1	83.9766	60	76	41	36.56	92	28	8.9	109	24.1	26	10	68	7.8	91	3	101	136	5.2	2.7	29.5	29.5	1	1	0	0	0	0	0	0	0	0	0	1	1	0	0	0	1
1	84.8071	81	90	40	36.56	92	41.5	12.4	71	25.1	15	22	39	9.1	102	0.9	136	142	3.9	1.5	15.9	40.2	1	1	0	0	1	0	0	0	0	0	0	0	1	0	0	0	1
1	84.8071	77	68	34	36.11	89	31.1	9.4	25	6.7	6	30	21	7.9	104	0.5	140	145	3.4	1.4	15.1	41.2	1	1	0	0	1	0	0	0	0	0	0	0	1	0	0	0	1
1	53.4146	80	121	73	36.61	91	41.3	14.1	324	9.9	14	26	15	8.9	94	1.2	134	137	3.8	1.4	15.2	26.8	0	0	0	0	0	0	0	0	0	0	0	0	1	0	0	0	0
0	78.0832	86	104	61	36.17	98	27.5	8.9	157	4.6	12	29	17	8.2	107	0.6	148	145	3.4	1	10.5	48.3	0	0	0	0	0	0	0	0	0	1	0	0	1	0	0	0	1
0	78.0832	82	61	20	34.33	74	20.7	7.2	180	3.8	6	28	19	8.1	96	0.8	140	135	2.8	0.9	9.6	36.2	0	0	0	0	0	0	0	0	0	1	0	0	1	0	0	0	1
0	77.6456	63	88	50		95	23.8	7.9	113	8.1	13	19	21	8.6	99	0.7	76	131	4	1.2	12.9	40.5	0	0	0	0	0	0	0	0	0	1	0	0	1	0	0	0	0
1	88.8215	71	56	29	36.61	89	19.1	6.1	53	5.4	22	9	18	7.3	97	1.1	137	136	3.8	1.4	15.1	31.5	0	1	0	0	0	0	0	0	0	0	0	0	1	0	1	0	0
1	88.8215	79	91	53	36.39	94	30.1	9.2	186	16	13	20	43	7.9	107	0.9	154	136	4.2	1.4	15.4	28.4	0	1	0	0	0	0	0	0	0	0	0	0	1	0	1	0	0
1	70.3773	42	97	62	36.39	92	41.1	14.2	97	6.5	13	24	19	8.8	107	1	102	144	4.2	1.1	11.5	29.2	0	0	0	0	0	0	0	0	0	0	0	0	0	0	0	0	0
0	84.8636	87	91	44	36.72	90	32	11.1	326	12.5	18	21	8	9.5	102	0.6	146	137	3.7	1.1	12.2	27.5	0	0	0	0	0	0	0	0	0	0	0	0	1	0	0	0	0
0	84.8636	86	97	45	36.89	94	30.7	10.3	305	8.3	14	22	12	8.9	109	0.6	105	141	3.9	1.1	11.5	25.1	0	0	0	0	0	0	0	0	0	0	0	0	1	0	0	0	0
1	87.9248	58	101	28	36.44	95	31.9	10.5	118	5.5	13	22	18	8.3	105	1.1	108	142	4.2	1.1	12.3	61.8	1	1	0	0	0	0	0	0	0	0	0	0	1	0	0	0	0
1	87.9248	60	92	26	34.22	96	19.9	6.7	49	1.8	9	20	12	7.9	105	0.9	85	137	4	1.2	12.5	34.4	1	1	0	0	0	0	0	0	0	0	0	0	1	0	0	0	0
1	67.1733	83	95	47	36.78	92	34.6	11.5	162	9.1	11	26	18	7.8	103	1	130	135	4.7				0	0	0	0	0	0	0	0	0	1	0	0	1	0	0	0	0
0	79.8778	65	92	43	36.61	94	26.9	9	177	209.6	9	23	12	7.9	107	1	125	136	3.4				0	0	0	0	1	0	0	0	0	0	1	0	1	0	0	0	0
0	79.8778	59	116	52	36.78	98	18.3	6.8	186	274.5	15	22	21	7.6	107	1.1	107	142	3.5	1.1	12	22.7	0	0	0	0	1	0	0	0	0	0	1	0	1	0	0	0	0
0	79.8778	75	100	47	36.94	94	22.6	7.7	200	181.5	13	20	10	8.3	103	0.8	114	134	3.4	1.2	12.5	24.7	0	0	0	0	1	0	0	0	0	0	1	0	1	0	0	0	0
0	80.0086	88	92	39	36.39	94	22.7	7.5	248	199.1	13	25	14	7.8	102	1.1	102	135	4.5				0	0	0	0	1	0	0	0	0	0	0	0	1	0	0	0	0
1	69.903	68	79	41	35.3	91	27.2	8.9	154	9.6	9	21	21		103	1.2	148	135	4.8	1.4	14.9	31.8	1	0	0	0	0	0	0	0	0	1	0	1	0	0	0	0	0
1	84.5547	64	98	43	35.89	89	24.7	8.4	255	9.3	12	22	38	8.4	90	0.9	112	130	3.6	1.3	13.7	21.5	0	0	1	0	0	0	0	0	0	0	0	0	1	0	0	0	1
1	75.5438	78	83	50	36.44	92	25.1	8.3	180	5.6	9	26	17	7.9	100	0.6	97	134	3.8	2.2	23.1	54.5	0	1	0	0	0	0	0	0	0	1	0	0	1	0	0	0	1
1	75.5438	111	72	46	36.28	91	32.1	9.6	158	14.4	10	25	27	8.3	102	1	145	137	3.9	1.8	18.7		0	1	0	0	0	0	0	0	0	1	0	0	1	0	0	0	1
1	75.1296	77	86	37	37.67	93	23.4	7.6	114	8.9	10	27	21	8.1	101	0.7	88	135	3.2	2.6	26.9	45	0	1	0	0	0	0	0	0	0	1	0	0	1	0	0	0	0
0	42.6459	67	74	43	36.61	91	30.9	10.1	180	6.8	13	22	7	7.4	104	0.5	89	139	4.1	1.1	12	27.2	0	0	0	0	0	1	0	0	0	0	0	0	0	0	0	0	0
1	53.6861	74	78	46	36.39	86	27.2	8.5	240	6.5	14	18	13	9.1	100	0.6	92	133	4.1	1.1	11.4	25.2	0	0	0	0	0	0	0	0	0	0	0	0	1	0	0	0	0
1	53.7325	60	73	55	36.33	96	22.4	7.3	33	0.2	10	24	11	8	93	0.3	98	133	4.3	1.2	12.8	26.7	0	0	0	0	0	0	0	0	0	0	0	0	1	0	0	0	0
1	53.7325	75	76	46	36.39	92	21.9	7.1	38	0.1	9	18	13	7.2	95	0.4	90	125	3.7	1.7	18.1	25.7	0	0	0	0	0	0	0	0	0	0	0	0	1	0	0	0	0
1	40.8458	107	85	36	36.83	91	23.8	7.6	77	49.7	13	17	9	13.1	99	0.8	55	135	4.4	1.4	15	32.2	0	0	0	0	0	0	0	0	0	1	0	0	1	0	0	0	1
1	81.4345	66	93	45	36.39	93	25.2	8	776	13.4	18	26	59	10	92	1.9	137	136	3.7	1.3	14.3	36.5	1	1	0	0	0	0	0	0	0	1	0	1	1	0	0	0	0
0	88.6158	95	76	44	36.5	92	32.8	10.5	146	4.8	16	20	35	8.3	104	0.9	101	137	3.7	2.1	23.6	34.1	0	1	0	1	0	0	0	0	0	0	0	0	1	0	0	0	0
1	71.276	70	68	39	36.33	93	25.6	8.7	220	11.7	10	22	14	8	101	0.8	94	137	4.1	1.2	12.5	24.2	0	0	0	0	0	0	0	0	0	0	0	0	1	0	0	0	0
0	59.8115	86	86	54	36.67	91	26.6	8.5	524	9.7	10	23	9	8.3	101	0.6	95	136	4.2	1.5	15.9	28.1	0	0	0	0	0	1	0	0	0	0	0	0	0	0	0	0	0
0	76.6681	65	85	32	36.89	71	29.4	9.7	167	7.3	12	27	13	8.4	99	0.7	108	141	3.8	1.3	13.6	28.9	1	1	1	0	0	1	0	0	0	0	0	0	0	0	0	0	0
0	76.3999	44	96	36	36.67	95	35.7	11	219	18.3	14	23	12	8.1	108	0.9	160	145	3.5	1.4	15.4	72.9	1	1	1	0	0	1	0	0	0	0	0	0	0	0	0	0	0
1	81.0634	66	74	42	36.33	92	31.3	9.6	266	12.9	13	22	18	7.9	96	1.3	237	131	4.7	1.4	15.6	77.9	0	0	0	0	0	1	0	0	0	1	0	0	1	0	1	0	1
1	81.0634	64	73	44	36.39	93	31.9	10.4	281	11.6	8	25	15	7.6	98	0.7	164	134	4.2			66.3	0	0	0	0	0	1	0	0	0	1	0	0	1	0	1	0	1
1	79.9276	96	178	20		72																	0	1	0	0	0	1	0	0	0	1	0	0	1	0	0	0	1
1	72.119	32	124	46	35.56	98	25.1	8.8	13	5.3	13	23	43	9.3	113	1.2	109	146	3.2	1.4	15.4	27.2	0	1	0	0	0	0	0	0	0	0	0	0	1	0	0	0	1
1	72.383	67	96	54	35.11	94	34.7	12.2	294	5.9	13	26	11	8.7	100	0.7	103	137	3.8	1	12.2	25	0	0	1	0	0	0	0	0	0	0	0	0	1	0	0	0	0
1	50.2689	91	100	63	36.78	77	30.7	11	35	13.9	14	16	42	8.1	96	1.8	115	127	3.9	1	11	23.2	0	0	0	0	0	0	0	0	0	0	0	0	0	0	0	0	0
1	53.5851	67	90	38	35.5	93	32.2	10	173	23.2	16	22	17		101	1.1	109	134	4.3	1.4	15.2	26	0	0	0	0	0	0	0	0	0	0	0	0	0	0	0	0	0
0	74.5765	71	78	22	36.44	85	18.4	6.3		2.2	10	17	24	6.5	107	0.6	130	138	3.3	1.5	16.7	31.1	0	0	0	0	0	0	0	0	0	1	0	0	1	0	1	0	1
0	80.9851	76	100	36	36.33	93	35.2	10.7	189	8.3	15	25	18	9	101	0.9	103	138	3.8	1.4	15.2	36.7	0	1	0	0	0	1	0	0	0	1	0	0	1	0	0	0	0
0	76.0874	88	85	35	36.33	93	24	8.3	43	3.8	15	24	21	8.9	95	0.7	69	131	4	1	10.4	19	0	0	0	0	0	0	0	0	0	1	0	0	1	0	0	0	1
1	71.1479	45	90	42	36.56	96	37	12.3	223	9.2	12	29	18	9	96	0.6	133	137	4.6	1	10.9	24.7	0	0	0	0	0	0	0	0	0	0	0	0	1	0	0	0	0
1	72.2423	82	88	52	36.44	90	33.4	11.7	150	6.5	11	28	31	8.3	103	1.2	105	140	3.1				0	0	0	0	0	0	0	0	0	0	0	0	1	0	0	0	0
1	72.2423	62	83	39	36.44	90	31.4	11.1	105	2	10	26	30	8	106	1.2	107	142	3.7	1.3	14.4	25	0	0	0	0	0	0	0	0	0	0	0	0	1	0	0	0	0
1	83.5537	118	97	66	36.44	90	32.8	10.2	292	17.1	16	26	23	8.9	100	1.3	89	144	3.5	1.7	19	33.8	0	1	0	0	0	1	0	0	0	0	1	1	0	0	0	0	1
1	80.9289	60	100	53	36.56	89	29.7	9	85	5.7	14	28	29	8.1	100	1.4	87	140	3.3	1.9	21.2	33.5	1	1	0	0	0	1	0	0	0	0	0	1	1	0	0	0	0
1	75.7897	49	115	46	36.17	93	31.2	11	154	3.8	15	23	18	8.3	103	1.1	76	141	3.4	1.2	12.6	29.7	0	0	0	0	0	0	0	0	0	0	0	1	1	0	0	0	0
1	84.835	85	67	36	36.44	92	24.1	8	145	10.2	16	16	24	7.9	101	0.9	132	134	4.3	1.1	11.5	28.1	0	0	0	0	0	0	0	0	0	0	0	0	1	0	0	0	0
0	85.7177	63	97	41	35.22	95	26.5	9.5	74	5.4	6	29	15	7.4	84	0.5	111	118	3.3	1.3	14.6	32.1	0	0	0	0	0	0	0	0	0	0	0	0	1	0	0	0	0
1	79.9195	62	78	36	36.44	93	21.6	7.1	43	5.4	8	13	29	7.3	112	1.2	178	142	3.5	1.5	15.8	35.4	1	1	0	0	0	0	0	0	0	1	0	1	1	0	0	0	1
1	79.9195	93	89	40	36.56	93	23.2	7.5	76	8.2	14	22	44	7.6	114	1.7	170	146	3.7	1.3	13.6	43	1	1	0	0	0	0	0	0	0	1	0	1	1	0	0	0	1
1	79.9195	77	101	42	36.28	89	22.5	7.2	64	4.7	12	23	28	7.3	106	1.5	87	141	3.1	1.4	14.7	28.7	1	1	0	0	0	0	0	0	0	1	0	1	1	0	0	0	1
0	91.5309	67	60	34	36.17	92	40.3	13.5	53	18.4	16	22	43	8.3	98	1.2	115	138	4.2	1.1	11.8	30.7	1	1	0	0	0	1	0	0	0	1	0	0	1	0	0	0	0
1	80.4916	72			36.44	92	30	9.7	127	7	13	26	32	9	101	1.3	119	136	4.2	1.1	12.3	37.7	0	1	0	0	0	0	0	0	0	0	0	0	1	0	0	0	0
0	76.0282	67	93	43	36.56	92	31.1	10.4	246	5.7	10	28	11	9.1	105	0.9	126	141	3.6	1.2	12.8	30.2	0	0	0	0	0	0	0	0	0	0	0	0	1	0	0	0	0
0	52.8597	87	120	61	36.67	97	38.3	12.4	224	15	11	23	8	9.1	109	0.6	132	143	4.3	1.1	12.3	21.7	0	0	0	0	1	0	0	0	0	0	0	0	1	0	0	0	0
0	60.5551	64	99	43	36.56	93	20.9	6.8	7	0.3	12	23	20	7.9	112	0.5	168	143	4.1				0	0	0	0	0	0	0	0	0	0	0	0	1	0	0	0	0
0	59.8936	55	84	47	34.72	90	32.6	11.1	193	6.9	13	21	7	7.9	107	0.4	132	140	3.4	1	10.9	22.1	0	0	0	0	0	0	0	0	0	0	0	0	1	0	0	0	0
1	87.9963	67	113	51	36.67	94	22.9	7.4	207	15.7	13	17	18	7.9	111	1.2	108	143	4.2	1.1	11.7	25.1	1	0	0	0	1	0	0	0	0	0	0	0	0	0	0	0	0
0	76.4005	96	69	54	36.61	93	30.8	10.1	152	7.9	15	9	37	8.1	101	1.3	69	135	3.3	1.4	15.1	48.2	1	1	0	1	0	0	0	0	0	1	0	0	0	0	0	1	0
1	78.5901	57	56	35	35.1	91	29.3	9.4	69	7.1	9	22	21	9.6	107	1	100	137	4.6	1.2	12.7	24.6	0	1	0	0	0	0	0	0	0	0	0	0	1	0	0	0	0
1	64.1925	86	119	44	36.33	91	37.1	12.9	16	10.9	19	23	29	8.6	95	1.5	116	134	3.3	1.3	14.1	31.8	0	0	0	0	0	1	0	0	0	0	0	0	1	0	0	0	1
0	94.5844	84	99	45	36.5	89	25.8	8.6	291	12.9	12	26	20	8.6	99	0.6	141	137	4.9	1.2	12.6	27	0	0	0	1	0	1	0	0	0	0	0	0	0	0	0	0	0
0	50.8473	75	128	93	36.39	94	28.7	8.9	176	5.7	21	19	143	5	90	17.5	117	139	3.5	1.2	13.5	28.2	0	0	0	0	0	0	0	0	0	0	0	1	0	0	0	0	0
1	69.833	98	108	59	36.39	94	32.1	11.1	46	21	15	23	26	7.9	99	1.2	240	140	4.2	1	12.4	24.3	0	0	0	0	1	0	0	0	0	1	0	0	1	0	0	0	0
1	65.0294	95	68	43	35.11	92	26.4	8.6	14	7.4	16	15	21	5.6	88	1.6	71	137	2.7	1.1	12.8	36.5	0	0	0	0	0	0	0	0	0	0	0	0	1	0	0	0	1
0	68.1456	50	70	50	35.56	93	16.4	5.4	17	2.6	11	17	40	8	95	1.7	81	128	4.6	1.1	11.7	25.3	0	0	0	0	0	0	0	0	0	0	0	0	1	0	0	0	0
0	82.4618	76	117	49	36.83	88	28.9	9.3	148	4.1	13	25	12	9.1	91	0.9	113	128	3.9	0.9	10.2	28.1	0	0	0	0	0	0	0	0	0	0	0	0	1	0	0	0	0
0	82.1787	63	75	29	35.67	94	26.6	9	43	5.8	10	24	14	6.9	104	1.1	114	134	3.6	1.1	11.5	22	0	0	0	0	0	0	0	0	0	1	0	0	1	0	0	0	0
0	71.4423	78	82	40	36.22	94	23.8	7.6	220	6.2	15	15	29	6.8	94	1.4	159	135	2.7	1.5	16.7	28.1	0	0	0	0	0	0	0	0	1	1	0	0	1	0	0	0	0
1	93.1259	69	90	41	35.83	93	27.3	8	237	7.9	7	25	28	8.7	106	1.2	95	139	3.7	1.2	12.5	36	1	1	0	0	0	0	0	0	0	0	0	1	1	0	0	0	0
1	93.2334	70	111	44	36.06	93	21.2	6.1	231	12.3	16	24	60	8.6	107	2.1	93	150	3.7	1.3	14	28.5	1	1	0	0	0	0	0	0	0	0	0	1	1	0	0	0	1
1	93.1571	60	74	40	36.39	89	21	6.6	209	18.5	9	26	65	8.6	102	1.7	97	143	3.4	2.8	30.8	33	1	1	0	0	0	0	0	0	0	0	0	1	1	0	0	0	0
1	86.4338	106	101	46	34.72	92	39.3	13.1	101	11.2	15	23	69	7.9	110	2.2	118	146	4.5	2.4	24.8	32.4	0	1	0	0	0	0	0	0	0	0	0	1	1	0	0	0	0
1	86.3917	91	80	66	36.56	88	40.4	13.7	102	7.9	6	15	39	9.3	109	1.9	130	143	4.5	2.2	22.9	150	0	1	0	0	0	0	0	0	0	0	0	0	1	0	0	0	0
1	86.4591	84	100	65	35.83	87	40.6	12.9	107	4.5	7	25	30	8.5	113	1.4	107	145	4.6	1.3	15.1	50.3	0	1	0	0	0	0	0	0	0	0	0	0	1	0	0	0	0
1	74.519	83	92	31	36.17	92	19	6.2	6	1.3	15	19	23	7.5	101	1.2	101	137	4.5	1.8	19.3	25.2	0	0	0	0	0	1	0	0	1	0	0	0	1	1	0	0	1
0	81.0644	66	86	42	36.78	90	22.6	8.8	146	36.1	14	23	16	6.7	96	0.4	94	130	3	1.3	14.4	23.6	1	1	0	0	1	0	0	0	0	0	0	0	1	0	0	0	0
0	81.0644	66	100	43	36.83	91	28.9	9.8	153	34	13	21	11	7	101	0.4	181	132	2.5				1	1	0	0	1	0	0	0	0	0	0	0	1	0	0	0	0
0	81.0173	63	127	72	36.83	91	35.9	11.8	144	47.2	11	31	13	8.2	94	0.4	153	134	3.2	1.2	13.3	26.1	1	0	0	0	1	0	0	0	0	0	0	0	1	0	0	0	0
0	81.0173	73	115	54	36.67	91	37.4	12.4	100	27.7	12	22	14	8.3	105	0.7	192	138	3.3	1.2	12.6		1	0	0	0	1	0	0	0	0	0	0	0	1	0	0	0	0
0	74.9131	106	96	64	36.33	91	22.2	7.1	56	5.8	12	26	50	7.7	99	1.7	129	139	3.9	0.9	9.8	21	1	1	0	0	0	0	0	0	0	0	0	1	1	0	0	0	0
0	74.9131	102	143	93	36.56	100	22.2	7.1	39	10.6	14	15	69	7.9	107	2.2	159	138	4.5	0.9	9.3	21.7	1	1	0	0	0	0	0	0	0	0	0	1	1	0	0	0	0
0	69.8098	91	99	51	36.67	95	27.8	9.5	48	2.8	15	21	16	8.2	99	0.7	90	132	3.7	1	11.1	36.8	0	0	0	0	0	0	0	0	0	0	0	0	1	0	0	0	0
0	68.1208	88	92	49	36.78	95	24.1	8.2	14	0.1	9	24	22	8	106	0.6	165	135	3.7	1.2	12.6	35.8	0	0	0	0	0	1	0	0	0	0	0	0	1	0	0	0	0
0	74.8619	44	93	44	36.56	88	27.2	8.5	155	4.2	17	19	17	9	97	1.7	152	135	4.1	1.4	14.8	68.5	0	0	0	0	0	1	0	0	0	0	0	1	0	0	0	0	0
0	65.0464	56	114	67	36.39	86	41.2	13.6	222	9	11	22	11	9.5	103	0.6	125	140	3.9	1.1	12.1	27.5	0	0	0	0	1	0	0	0	0	1	1	0	1	0	0	0	0
0	65.0464	71	136	70	36.94	94	41.4	13.4	263	15.1	15	22	18	9.1	106	0.7	183	143	4.1				0	0	0	0	1	0	0	0	0	1	1	0	1	0	0	0	0
0	43.2984	72	96	54	36.56	96	35.4	11.9	334	12.2	13	26	11	9	107	0.6	163	140	3.5	1.1	12.2	26	0	0	0	0	0	1	0	0	0	0	1	0	1	0	0	0	0
1	63.69	74	85	42	36.67	89	35.8	11.9	103	6.5	15	17	48	8.4	100	1.9	152	132	4.5	1.3	14.1	27.7	0	1	0	0	0	0	0	0	0	0	0	1	0	0	0	0	0
1	68.8843	75	113	63	36.44	89	31.7	9.4	147	11.3	13	23	24	8.5	101	0.7	148	139	4.2	1	10.5	28.1	0	0	0	0	0	1	0	0	0	0	0	0	1	0	1	0	0
1	67.3875	88	77	51	36.83	90	32.8	11.5	91	6	12	19	18	7.9	106	0.9	100	137	3.8				0	0	0	0	0	0	0	0	0	0	0	0	1	0	0	0	0
0	56.2534	87	73	42	36.33	91	20.9	6.8	6	0.1	8	20	11	7.5	97	0.3	83	127	3.9	1.3	13.9	34.4	0	0	0	0	0	0	0	0	0	0	0	0	1	0	0	0	0
0	56.1	67	82	52	36.83	92	19.7	6.6	12	0.4	10	12	13	7.3	100	0.5	91	130	3.4	1.2	13.3	28.9	0	0	0	0	0	1	0	0	0	0	0	0	1	0	0	0	0
0	67.3963	75	88	48	36.56	89	29.1	9	342	11.7	14	17	21	8.2	108	1.3	167	139	3.7				0	1	0	0	0	1	0	0	0	1	0	0	1	0	0	0	0
1	49.3181	47	94	30	36	95	36.6	12.8	181	20.1	17	23	10	8.4	100	0.8	158	138	3.5	1	12.4	25.2	0	0	0	0	1	0	0	0	0	0	0	0	1	0	0	0	0
0	90.4422	101	170	143		28																	0	1	0	1	1	0	0	0	0	0	0	1	1	0	0	0	1
0	88.5506	73	92	49	36.5	94	37.8	11.8	149	16	14	33	24	7.9	96	1.4	153	139	3.8	1.1	11.8	30	0	1	0	1	1	0	0	0	0	0	0	0	1	0	0	0	0
0	87.5263	74	96	47	36.11	97	38.5	12.4	123	4.5	12	32	32	8.5	95	1.5	121	138	3.9	1	10.5	28	0	1	0	1	0	1	0	0	0	0	0	0	0	0	0	0	0
0	71.1055	70	97	52	36.67	76	24.7	7.5	215	8.9	15	19	28	6.6	99	1	101	135	3.5	1.5	16.5	26.9	1	1	0	0	0	0	0	0	0	0	0	0	0	0	0	0	0
1	60.527	57	93	57	36.78	93	17.6	6.2	66	2.6	9	23	10	8.1	104	0.5	90	137	4.6	1.2	13.5	26.8	0	0	0	0	0	0	0	0	0	0	0	0	0	0	0	0	0
0	47.4138	95	119	53	36.67	92	30.4	9.9	614	17	13	26	9	10	100	0.6	158	139	5.2	1.2	13	28.8	0	0	0	0	0	1	0	0	0	0	0	0	1	0	0	0	0
0	48.3244	106	87	47	36.39	92	22.2	7.3	61	6.9	5	15	4	7.9	115	0.8	88	139	3	1.1	12.1	23.5	0	0	0	0	0	0	0	0	0	0	0	0	1	0	1	0	0
1	85.996	51	69	37	36.17	95	26.7	8	181	14	9	17	44	10.1	115	1	100	146	3.5	1.5	16.4	37.5	0	1	0	0	0	1	0	0	0	0	0	0	1	0	0	0	1
1	85.996	88	71	47	36.39	93	23.5	6.9	138	12.4	6	26	33	7.8	106	0.9	136	143	4.8	1.3	13.6	44.8	0	1	0	0	0	1	0	0	0	0	0	0	1	0	0	0	1
0	55.4179	69	107	50	36.33	91	28.7	9.9	56	17.5	16	17	107	9.1	97	1.2	194	131	4	2.3	24.5	34.8	0	0	0	0	0	0	0	0	1	1	0	0	1	1	0	0	0
0	71.9768	54	77	38	36.44	92	19.3	6.4	10	4.4	11	20	3	6.9	93	0.4	96	135	2.5	1.2	12.5	32.3	0	1	0	0	1	0	0	0	0	0	0	0	1	0	0	0	0
1	91.8942	41	89	30	36.67	94	33.4	10.8	107	9.4	13	21	27	8.7	104	1.3	126	142	4.1	1.2	13.1	66.7	0	0	0	0	1	0	0	0	0	0	1	1	0	0	0	0	0
1	57.6325	75	92	52	36.89	95	27.5	8.8	167	4.7	8	23	6	7.3	105	0.5	84	136	3.5	1.1	12	24.1	0	0	0	0	0	0	0	0	0	0	0	0	1	0	0	0	0
1	57.564	72	72	45	36.44	93	30.7	10	182	12.2	15	25	14	8.6	100	0.6	103	140	4.1	1.2	13	24.5	0	0	0	0	1	0	0	0	0	0	0	0	1	0	0	0	0
1	76.0654	66	114	54	36.5	91	24.2	8.6	100	1.9	5	21	12	7.6	93	0.7	229	127	4	1.1	12.4	42.4	0	0	0	0	0	0	0	0	0	1	0	0	1	0	0	0	0
1	64.3229	62	91	58	34.17	95	28.6	8.9	68	2.4	15	17	62	8.6	105	2.8	72	134	3.6	1.6	18.1	34.6	0	1	0	0	0	0	0	0	1	1	0	1	1	0	0	0	0
1	79.8181	57	90	44	36.44	92	26.4	8.4	201	12.5	9	24	15	8.2	101	0.9	95	135	3.9	1.2	13.2	27.5	0	0	0	0	0	0	0	0	0	1	0	0	1	0	0	0	0
0	62.0968	80	81	45	37.06	95	16.9	6.2	5	0.1	12	20	17	7.5	108	1	120	138	3.3	1.4	15.5	33	0	0	0	0	0	0	0	0	0	0	0	0	1	0	0	0	0
0	73.4906	75	78	34	36.5	91	34.8	10.4	31	5.8	19	14	47	8.3	101	1.3	76	135	4.5	2.7	28.8	38.6	0	0	1	0	0	0	0	0	1	0	0	0	1	0	0	0	1
1	81.114	64	117	65	36.44	94	29.4	9.5	103	3.2	10	21	11	8.1	97	1.3	116	134	5.3	1	11.1	24.7	0	0	0	0	0	0	0	1	0	1	0	1	1	0	0	0	0
1	81.114	58	97	38	36.5	93	18.1	6.2	80	6.1	13	13	28	7.2	91	1.4	62	123	4.8	1.2	12.9	25.9	0	0	0	0	0	0	0	1	0	1	0	1	1	0	0	0	0
0	74.0009	88	95	42	36.28	92	35.1	11	125	11.1	6	21	10	7.9	106	0.7	100	135	3.7	1.2	12.7	36.4	0	0	0	0	0	0	0	0	0	0	0	0	1	0	0	0	0
0	77.6155	77	60	38	32.4	93	22.7	6.5	59	15.1	13	20	39	8.1	106	0.7	142	145	3.8	1.6	17.7	36.6	0	0	0	0	0	0	0	0	0	0	0	0	1	0	0	0	1
0	66.224	85	74	37	36	86	23	7.4	20	1.1	17	20	32	8.7	94	1	118	127	4.4	1.4	16	35.9	0	1	0	0	0	0	0	0	0	0	0	0	1	0	0	0	0
0	66.1272	93	60	37	35.72	94	28	9.8	38	3.1	10	26	22	8	99	0.7	122	135	3.3	1.3	14.8	30	0	1	0	0	0	0	0	0	0	0	0	0	1	0	0	0	0
0	87.2161	69	93	40	36.33	91	25.8	8.7	44	45.1	21	9	75	5.8	114	1.4	143	148	3.7	1.4	15	28.4	0	0	1	0	0	0	0	0	0	0	0	1	1	0	0	0	0
1	64.5784	70	91	52	36.89	90	31.4	10.4	34	3.5	14	21	19	8.2	95	1.1	174	130	3.8	1.1	12.4	25.7	1	1	0	0	0	0	0	0	1	1	0	1	0	0	0	1	0
1	62.6891	57	77	39	36.56	96	25.9	9.6	50	5.1	14	19	31	8.7	102	1.2	325	134	4.6	1	11.3	18.6	0	0	0	0	0	0	0	0	1	1	0	1	1	1	0	1	0
1	62.6891	48	89	49	36.67	92	28.5	10	44	2.5	9	26	14	8.4	106	1.1	138	137	3.9	1.2	12.6	24.1	0	0	0	0	0	0	0	0	1	1	0	1	1	1	0	1	0
1	64.7511	90	89	49	36.83	86	25.6	8.8	25	6.4	17	18	39	9	93	1.2	419	129	4.3	1.1	12.1	24.1	1	1	0	0	0	0	0	0	1	0	0	1	0	0	0	0	1
1	64.2683	73	126	55	36.83	93	23.5	7.1	48	4.1	11	22	25	8.5	105	1.1	219	140	3.7	1.1	12.1	21.4	1	1	0	0	0	0	0	0	1	1	0	1	0	1	0	1	0
1	64.4738	79	91	48	37.11	91	30.3	9.9	72	5.4	16	22	12	9.1	103	0.9	122	137	4	1.2	13.1	31.5	1	1	0	0	0	0	0	0	1	1	0	1	0	0	0	1	0
1	64.2291	66	96	48	36.5	87	21.6	6.7	69	3.6	14	20	23	8.9	102	1.2	135	138	3.7	1	10.5	24.8	1	1	0	0	0	0	0	0	1	1	0	1	1	0	0	1	0
1	91.2931	104	61	28	36.33	98	26	8.4	196	15.1	12	21	19	7.1	98	1.1	158	128	4	1.2	13.6	83.9	0	1	1	0	0	1	0	0	0	0	0	0	1	0	0	0	1
1	66.2244	90	81	48	36.44	94	34.5	12.8	252	9.4	15	23	4	8.5	71	0.2	101	107	3.2				0	0	0	0	0	0	0	0	0	0	1	0	0	0	0	0	0
1	68.8109	73	86	52	36.11	92	32.8	11.9	223	8.1	11	24	3	7.8	71	0.2	103	109	3.1				0	0	0	0	0	0	0	0	0	0	1	0	1	0	0	0	0
1	63.8929	87	96	50	36.5	91	39.5	13.3	247	6.7	9	23	7	8.2	85	0.2	86	119	3.4				0	0	0	0	0	0	0	0	0	0	1	0	1	0	0	0	0
1	84.8486	66	131	74	36.5	94	37.4	11.5	159	3	9	27	17	9.5	97	0.7	146	138	3.5	1	10.8	24.9	0	0	0	1	0	0	0	0	0	1	0	0	0	0	0	0	0
0	64.1488	66	81	27	36.33	92	22.6	8.2		0.1	10	21	10	8.2	113	0.4	134	141	3.3	1.3	15.3	31.7	0	1	0	0	0	0	0	0	0	0	0	0	1	0	0	0	0
0	63.9085	49	94	43	35.83	93	27.8	9.7	103	6.1	7	23	9	8.1	103	0.4	127	137	3.4	1.3	15.2	25.3	0	0	0	0	0	0	0	0	0	0	0	0	1	0	0	0	0
0	63.3196	84	99	49	35.33	91	22.9	8.1	86	19.8	18	15	24	7.5	90	2	66	134	3	1.3	14.4	23.1	0	0	0	0	0	0	0	0	0	0	0	0	1	0	0	0	0
1	42.0667	113	78	34	37.06	78	34.3	10.7	135	5.5	17	17	23	6.8	101	1.5	93	133	3.6	1.3	14.3	34.3	0	1	0	0	0	0	0	0	0	0	0	0	1	0	0	0	0
1	48.9554						17.3	6.1	29	0.4	10	21	19	8.3	97	0.6	120	134	3.1	1.4	15.7	34.8	0	0	0	0	0	0	0	0	0	0	0	0	1	0	0	1	1
1	91.2518	54	109	32	36.17	96	26.8	8.9	133	3.8	14	30	32	9	102	1.9	356	141	4.6	1.2	13.8	29.4	0	0	0	0	0	0	0	0	0	1	0	1	1	0	0	0	0
1	78.0843	69	98	46	35.56	91	31.4	10.2	241	9.6	8	31	43	8.8	110	1	104	146	4.3	1.5	17	31.9	0	1	1	0	0	0	0	0	0	0	0	1	1	0	1	0	0
1	78.0843	67	84	38	35.72	90	34.6	11.7	323	8.2	16	28	119	8.7	100	2	122	141	3.8	1.9	19.8	34.9	0	1	1	0	0	0	0	0	0	0	0	1	1	0	1	0	0
0	88.3642	56	70	32	34.7	86	25.9	8	166	5	7	19	30	10.4	108	1.9	72	136	5.5	1.1	12	40.3	0	1	0	1	0	0	0	0	0	0	0	1	1	0	0	0	0
1	77.4559	64	110	50	36.89	94	40.5	13.8	182	7.5	13	24	17	9.2	104	1.1	101	140	4	1.5	16.8	36.4	0	0	0	0	0	0	0	0	1	0	0	0	1	0	0	0	0
1	72.457	52	91	48	36.78	93	46.7	15.9	134	6.7	11	26	13	8.3	106	0.9	82	141	3.8	1.1	11.8	31.9	1	0	1	0	0	0	0	0	0	0	0	0	1	0	0	0	0
0	82.1776	69	105	28	36.56	99	22.6	6.9	306	10.6	18	20	80	8.9	103	2.2	92	139	3.5	1.5	16.3	35.8	0	1	0	0	0	0	0	0	0	0	0	1	1	0	0	0	0
0	74.3719	69	89	47	35.56	94	40.1	12.2	251	13.3	17	15	31	9.9	118	1.1	64	146	3.5	1.7	18.1	47.2	1	0	0	0	0	1	0	1	1	0	0	0	1	1	0	0	1
0	74.3719	75	104	56	36.61	94	31.7	10.5	190	9.4	8	15	17	7.1	114	0.5	68	135	3.7	1.8	19.6	49.5	1	0	0	0	0	1	0	1	1	0	0	0	1	1	0	0	1
1	59.4482	70	95	55	35.22	97	28.1	9.6	97	12.4	17	23	31	7.8	107	0.9	93	144	3.7	1	12	23.2	1	0	0	0	0	0	0	1	0	0	0	0	1	0	0	0	1
1	59.4482	79	75	30	35.5	64	29.5	10	69	12	15	22	25	7.1	119	1.2	101	153	2.5	1.1	13.1	34.1	1	0	0	0	0	0	0	1	0	0	0	0	1	0	0	0	1
1	77.6161	58	99	43	36.56	95	25.3	8.6	165	10.4	18	18	52	7.7	107	2.1	108	140	4.3	1.2	12.5	22.7	0	0	1	0	0	0	0	0	0	0	0	1	1	0	1	0	0
0	57.7678	55	90	53	36.67	94	31.1	10.8	138	2.7	11	24	9	8.6	95	0.7	106	134	3.7	1.1	11.4	26.9	0	0	0	0	0	0	0	0	0	0	0	0	1	0	0	0	1
1	62.8199	66	110	58	35.5	95	36.2	11.8	151	22.2	15	20	21	8.1	99	2	86	133	4	1.5	16.4	36.6	0	0	0	0	0	0	1	0	1	1	0	0	1	0	0	0	0
1	73.4765	52	133	66	36.33	90	42.5	14	241	7.8	14	30	22	8.2	102	0.8	98	141	3.5	0.9	10.3	23.4	1	0	0	0	1	1	0	0	0	0	0	0	1	0	0	0	0
1	81.1111	84	94	39	36.67	94	29.5	8.8	241	81.9	16	19	21	8.5	103	0.9	169	141	3.2	1.2	13.1	23	1	1	0	0	0	1	0	0	0	1	0	0	1	0	0	0	0
1	81.1111	81	72	47	36.67	83	23.7	7	101	1.9	7	26	17	7.7	105	1	112	141	3.4	1.7	18.2	26.9	1	1	0	0	0	1	0	0	0	1	0	0	1	0	0	0	0
1	81.1111	94	84	58	36.72	92	23.7	7.3	265	7.3	11	28	18	9.2	105	0.8	124	144	4.2	1.7	18.3	34.9	1	1	0	0	0	1	0	0	0	1	0	0	1	0	0	0	0
1	65.1568	167	100	80		95	26	8.9	72	1.4	12	27	18	8.5	104	1.6	165	139	3.8	1	10.9	33.8	0	0	0	0	0	0	0	0	0	0	0	0	1	0	0	0	0
1	65.7534	104	78	45	36.39	96	19.6	6.8	168	5.7	16	18	30	8.6	101	1.8	156	131	4.2				0	0	0	0	0	0	0	0	0	0	0	1	1	0	0	0	1
0	59.4675	68	106	56	36.56	93	36.3	11.9	597	9.8	14	23	22	8.7	98	0.7	101	137	4	1.2	13.4	26.7	0	1	0	0	0	0	0	0	0	0	0	0	0	0	0	0	0
0	59.4216	86	80	49		95	26.7	9.1	132	12.2	11	24	16	8.6	102	0.6	106	139	5	1.1	11.8	26	0	1	0	0	0	0	0	0	0	0	0	0	0	0	0	0	0
0	69.9302	58	87	48	35.72	92	23.7	7.8	12	0.3	10	24	19	7.9	106	1.2	87	136	4.1	1.3	15.2	39.6	1	1	0	0	1	0	0	0	0	0	0	0	1	0	0	0	1
0	69.9302	62	81	49	36.06	93	26.8	9.1	9	0.3	13	20	17	7.5	105	1.1	79	136	4.2	1.3	15	37.1	1	1	0	0	1	0	0	0	0	0	0	0	1	0	0	0	1
0	69.9302	82	121	75	35.17	99	29.1	9.7	85	0.5	12	23	21	8.6	103	0.7	120	133	5.2	1.2	13.9	28.3	1	1	0	0	1	0	0	0	0	0	0	0	1	0	0	0	1
1	71.3884	74	80	56	36.8	94	33.7	11.6	82	3.2	15	20	27	7.3	99	1.8	149	139	3	1.1	11.9	22.5	1	1	0	0	0	0	0	0	0	0	0	0	1	0	0	0	0
1	67.4547	75	100	58	36.44	93	42.4	14.4	136	4.4	9	22	12	8.3	100	0.9	140	137	4	1.1	11.7	28.9	0	0	0	0	1	0	0	0	0	1	0	0	0	0	0	0	0
0	68.6488	60	77	42	35.56	97	25.3	8	192	11.7	10	35	31	8.6	94	1.1	99	138	3.8	1.8	19.1	30.8	0	1	0	0	0	0	0	0	0	0	0	0	1	0	0	0	0
0	78.0168	79	67	41	36.44	90	27.6	8.3	130	10.1	8	23	41	9	101	1.9	113	136	4.5	1	10.7	22.8	0	1	0	0	0	0	0	0	0	0	0	1	1	0	1	0	0
1	70.7348	94	42	29	36.89	49	39.2	13.9	142	2	17	13	12	7	103	0.9	204	137	3.8	1.4	15	26.4	0	0	0	0	0	0	0	0	0	1	1	0	1	0	0	0	1
0	75.15	32	69	43	34.4	95	33.6	11.2	106	4.8	10	29	22	8.6	104	0.9	76	147	3.3	1	10.9	37.7	0	0	0	0	0	0	0	0	0	0	0	0	1	0	0	0	0
0	77.1617	46	90	21	35.2	87	32.3	11.1	133	6.4	11	26	14	9.5	108	1	77	142	4.3	1	10.7	36.7	0	0	0	1	0	0	0	0	0	1	0	0	0	0	0	0	0
1	91.3069	69	83	42	36.17	79	41.8	13.8	268	12.2	13	25	29	8.2	99	0.7	89	139	3.7	1.3	13.9	31	0	0	0	0	0	1	0	0	0	0	0	0	1	0	0	0	0
0	91.2931	59	72	40	36.56	94	35.8	11.8	114	11.2	20	17	51	6.9	93	2.1	98	133	3.6	1.3	14.5	36.4	0	1	0	1	0	0	0	0	0	0	0	1	1	0	0	0	0
0	74.0519	74	104	68	36.11	95	34.2	12.4	172	10	12	28	9	8	100	0.7	101	137	3.2	1.1	12.6	26.1	0	0	0	0	1	1	0	0	0	0	0	0	1	0	0	0	0
0	61.5743	59	79	39	35.44	98	20.2	6.9	56	9.5	7	10	44	8.4	106	1.4	112	123	5.4				0	0	0	0	0	1	0	0	1	0	0	0	0	1	0	0	0
0	85.8779	71	81	44	36.94	93	48.5	15.7	414	6.2	15	21	10	7.8	99	0.4	109	137	4.1	1	12	22.4	0	1	0	0	0	0	0	0	0	0	1	0	1	0	0	0	0
1	48.2931	72	77	56	36.28	90	33.6	10.9	109	12.1	6	26	23	7.9	105	0.6	115	140	3.9	1.2	12.8	25.6	0	1	0	0	0	0	0	0	0	1	0	0	0	0	0	0	1
1	48.2931	67	92	51	36.56	85	32.3	10.5	105	14	8	24	18	7.7	99	0.5	98	138	3.8	1.3	14.6	32.4	0	1	0	0	0	0	0	0	0	1	0	0	0	0	0	0	1
0	63.3857	96	77	38	36.72	95	21.8	7.4	111	1	12	21	16	8.3	102	0.7	87	135	4.3	1.1	11.7	29.2	0	0	0	0	0	1	0	0	0	0	0	0	1	0	0	0	0
0	74.9296	86	85	42	35.56	83	21.3	6.9	26	0.2	17	19	19	7.9	98	0.3	198	134	4	1.5	16.4	23.7	0	0	0	0	0	0	0	0	0	0	0	0	1	0	0	0	1
0	74.433	104	84	40	36.5	94	25.5	7.8	274	21.6	13	22	47	8	96	1.4	113	133	4.9	2.2	23.6	32.7	0	1	0	0	0	0	0	0	0	0	0	1	1	0	0	0	1
0	73.5918	62	103	39	36.39	95	26.2	8.1	115	25.7	12	25	44	8.3	91	1	264	131	4.5	1.4	15.5	21.7	0	1	0	0	0	0	0	0	0	1	0	0	0	0	0	0	0
0	72.3292	65	64	39		95	21.8	6.7	85	10.4	15	19	21	7.8	110	0.8	177	142	3.3	1.2	13.5	25.9	0	1	0	0	0	0	0	0	0	1	0	0	0	0	0	0	0
0	74.2887	76	74	34	36.56	91	23.5	7	263	11.5	14	28	48	8.1	95	1.2	124	142	3.9	1.7	18.7	70.6	0	1	0	0	0	0	0	0	0	0	0	1	0	0	0	0	0
0	74.2887	80	87	52	36.67	93	23.3	7.1	213	9.3	11	30	46	8.9	98	1.3	132	141	3.6	1.6	17	32.7	0	1	0	0	0	0	0	0	0	0	0	1	0	0	0	0	0
1	57.927	85	77	66	36.28	93	22.2	7.2	351	9.3	18	23	58	7.8	98	5.3	68	136	5.8	1	11.2	24.4	0	1	0	0	0	0	0	0	0	0	0	1	0	0	0	0	0
1	73.9791	69	85	52	36.2	92	24.3	7.9	82	6	10	17	18	10	94	1.4	102	131	3.5	1.3	14.4	32.2	0	1	0	0	0	0	0	0	0	0	0	1	1	0	0	0	0
1	73.9791	83	80	35	36.44	94	30.5	9.8	183	7.1	13	19	25	9.9	99	1	103	135	4.4	1.9	20.7	30.6	0	1	0	0	0	0	0	0	0	0	0	1	1	0	0	0	0
1	73.9791	99	70	44	36.56	82	23.4	7.5	159	18	12	23	87	8.8	91	1.3	132	130	4.7	2.08	22.5	29.1	0	1	0	0	0	0	0	0	0	0	0	1	1	0	0	0	0
1	77.2422	72	94	40	36.11	90	24.2	7.8	35	5.3	9	18	48	6.4	111	1.3	69	144	3.7				0	0	0	0	0	0	1	0	0	0	0	0	1	0	0	0	1
1	33.9007	52	137	76	36.61	89	40	13.7	118	9.8	15	17	20	7.8	97	2.3	54	134	3.9	1.1	11.6	31.4	0	0	0	0	0	0	0	0	0	0	0	0	1	0	0	0	0
1	22.6498	79	109	51	36.78	91	24.2	8.3	123	6.1	12	28	11	8.2	99	0.7	127	135	3.9				0	0	0	0	0	1	0	0	0	0	0	0	1	0	0	0	0
1	71.9574	95	71	46	34.22	78	19.4	6.8	46		10	10	36	6	124	1.6	90	145	2.6	1.5	16.5	33.5	0	0	0	0	1	0	0	0	0	0	0	0	1	0	0	0	1
1	71.9574	74	60	30	33.83	95	20.3	6.7	64	8.8	11	15	33	7.1	113	1.9	84	140	3.1	1.2	14.3		0	0	0	0	1	0	0	0	0	0	0	0	1	0	0	0	1
1	71.9574	63	97	63	35	82	22.2	7.7	10	0.1	11	13	42	7.2	117	2.4	73	138	3.1	1.2	14.1	31.6	0	0	0	0	1	0	0	0	0	0	0	0	1	0	0	0	1
1	71.0007	63	92	40	36.33	94	33.9	11.2	149	12.7	7	25	16		104	0.8	136	137	3.3	1.1	12.4	28.2	0	0	0	0	0	0	0	0	0	1	0	0	0	0	0	0	0
1	75.7317	58	89	45	35.06	98	28.6	10.1	166	2.9	13	30	32		97	4.4	73	138	5.4	1.3	15.1	32.4	0	1	0	0	0	0	0	0	0	0	0	1	1	0	0	0	0
1	36.9972	96	74	36	36.94	89	18.4	5.7	180	2.3	13	20	6	7.9	101	0.6	108	135	3.8	1.8	19.7	35.1	0	0	0	0	0	0	0	0	0	0	0	0	1	0	0	0	0
1	69.6795	104	105	43	36.72	93	13	4.3	7	0.1	16	19	34	7.6	108	1.5	127	143	4.4	1.4	15.2	27.4	0	0	0	0	0	1	0	0	0	1	0	1	1	0	0	0	0
0	66.0706	63	79	30	36.56	90	24.7	8.4	82	11.9	14	27	38	8.6	99	0.9	144	139	4.1				0	0	0	0	0	1	0	0	0	0	0	0	1	0	0	0	0
0	66.0706	80	85	47	36.56	88	21.6	7.4	5	14	17	24	27	8.1	107	0.9	179	145	4.3				0	0	0	0	0	1	0	0	0	0	0	0	1	0	0	0	0
0	70.2713	61	70	42	36.61	88	26.4	8.2	223	17.4	9	20	11	8.2	101	1.1	132	133	3.8	1.1	11.6	27	0	0	1	0	0	0	0	0	0	0	0	0	1	0	0	0	0
0	70.7728	50	89	46	36.44	92	28.2	8.9	280	9.8	15	18	12	7.7	105	1	177	138	3.6	1.1	11.6	33.1	0	0	0	0	0	1	0	0	0	0	0	0	1	0	0	0	0
0	66.7637	61	67	28	36.89	90	32.1	10.8	136	15.4	14	22	10	9.1	104	1	110	137	3.1				0	0	0	0	0	0	0	0	0	0	0	0	1	0	0	0	0
1	66.8269	100	75	48	36.33	99	24.6	9.2	297	11	13	21	12	8	101	0.7	134	133	4.3	1.2	12.9	24.4	0	0	0	0	0	1	0	0	0	0	0	0	1	0	0	0	0
1	68.1675	52	36	20	35.6	93	30.6	10	215	15.5	9	25	14	7.9	97	0.7	133	133	3.4	1.2	12.9	42.2	1	1	0	0	1	0	0	0	0	1	0	0	1	0	0	0	1
1	36.1806	75	91	56	36.67	94	33.4	11.8	195	17.6	12	23	12	9.5	95	0.9	218	132	4.6				0	0	0	0	0	0	0	0	0	0	0	1	1	0	0	0	0
0	47.4702	90	88	42	36.33	92	23.7	7.5	198	8.8	17	12	12	8	103	0.9	64	135	3	1.3	13.8	26.2	0	0	0	0	0	0	0	0	0	0	0	0	1	0	0	1	1
0	82.1448	70	84	39	36.28	92	20.6	6.9	41	0.9	9	20	22	6.4	103	1.3	120	136	3.9	1.2	13	36.8	0	0	0	0	0	0	1	0	0	0	0	0	1	0	0	0	1
0	82.1448	67	81	40	36.28	95	22.9	7.3	129	9.6	11	24	30	8.1	105	1.8	108	137	4	1	11.3	42.4	0	0	0	0	0	0	1	0	0	0	0	0	1	0	0	0	1
0	82.1448	86	87	45	36.5	95	27.6	8.9	198	6.4	6	25	24	8.1	93	0.6	100	128	4.6	1.4	15.3	81.9	0	0	0	0	0	0	1	0	0	0	0	0	1	0	0	0	1
0	74.3045	70	106	52	36.56	90	34	11	306	7.2	13	24	18	8.3	100	0.8	115	137	3.8	1.2	13.5	49.3	0	0	0	0	0	0	0	0	0	0	0	0	1	0	0	0	0
0	85.4812	86	80	40	36.33	94	23	7.5	165	1.1	13	16	53	7.6	97	1.6	83	131	3.4	1.3	13.7	29.6	0	0	0	0	0	0	0	0	0	0	0	0	1	0	0	0	0
1	65.7068	37	121	57	36.22	53	33.1	11.1	371	12	15	17	43	8.7	113	2.4	326	145	4	1	11.3	32.7	0	0	1	0	1	0	0	0	0	1	1	1	0	0	0	0	1
0	76.4982	78	79	41	35.6	94	28.8	9.3	220	11.1	14	16	43	8.4	105	1.8	119	138	3.8	1	11.1	21.6	0	0	0	0	0	1	0	0	0	1	0	1	1	0	0	0	0
0	63.5717	61	82	42	36.83	76	28.7	9.7	159	9.9	15	20	21	8.4	104	1	164	135	3.5	1	11.9	24	0	0	0	0	0	0	0	0	0	0	0	1	1	0	1	0	0
0	63.5444	59	74	51	36.5	90	22.1	7.8	110	5.6	14	22	30	8.1	102	0.7	70	136	3.5	2	21.9	31.2	1	1	0	0	0	0	0	0	0	1	0	0	0	0	0	0	0
0	63.4702	51	77	48	35.9	81	37	12.4	157	15.8	21	21	17	8.2	96	1.1	347	141	2.7	1.1	12.3	71.1	1	1	0	0	0	0	0	0	0	1	0	0	0	0	0	0	0
1	54.7851	60	87	48	34.2	85	34.4	11.7	214	5.4	12	24	19	8	99	1.1	123	135	4.1	1.2	14.3	35.3	0	0	0	0	0	1	0	0	0	0	0	1	1	0	0	1	0
0	66.421	85	90	42	36.5	90	23.7	7.9	13	1.7	15	28	8	8.4	106	0.6	82	149	3.2	1.2	12.7	28.8	0	0	0	0	0	1	0	0	0	0	0	0	1	0	0	0	0
1	85.9574	74	94	42	36.89	95	31.9	10.4	144	8.1	15	24	31	8.5	99	1.1	112	138	3.5	1.4	15.2	35.3	0	0	0	0	0	0	0	0	0	0	0	0	1	0	0	0	1
1	85.9574	79	85	47	36.5	93	25.7	8.4	130	15.6	15	21	39	7.5	89	1.5	99	129	3.4	1.3	14.1	70.9	0	0	0	0	0	0	0	0	0	0	0	0	1	0	0	0	1
0	78.9491	56	105	45	36.67	94	36.6	11.9	148	5.6	12	23	12	8.9	99	0.6	98	136	3.9	1.1	11.9	25.3	0	0	0	0	1	0	0	0	0	0	1	0	1	0	0	0	0
0	73.0928	60	74	44	36.56	97	31.4	11.3	380	6.4	8	29	12	8.7	103	0.6	96	141	3.6	1.2	14.2	28.7	0	0	0	0	0	0	0	0	1	0	1	0	1	0	0	0	0
0	73.0928	60	91	45	36.33	85	33.6	11.2	323	15.6	14	30	19	9	92	0.5	110	132	3.8	0.9	11.2	23.1	0	0	0	0	0	0	0	0	1	0	1	0	1	0	0	0	0
0	73.0928	74	83.5	50	36.33	83	34.3	12.1	326	8	19	20	5	9.5	94	0.6	65	131	3.8	1.3	14.9	31.2	0	0	0	0	0	0	0	0	1	0	1	0	1	0	0	0	0
1	75.5805	82	121	51	36.67	95	20.5	6.8	84	0.5	11	21	16	6.8	104	1.5	169	135	3.8	1.1	12.2	26.3	1	1	0	0	1	0	0	0	0	1	0	1	1	0	0	0	0
0	82.7319	86	77	33	36.06	95	18.1	6.2	53	11.9	17	17	29	7.5	102	1.1	230	132	5	1.3	13.7	34.3	1	1	0	0	0	0	0	0	1	1	0	0	1	0	0	0	0
0	47.9099	145	79	29	36.83	92	28.8	8.5	99	7.2	15	31	71	8	92	1.4	119	138	3.6	2.3	24.9	55	0	1	0	0	0	0	0	0	0	0	0	0	1	0	1	0	0
1	60.4216	88	123	83	36.72	91	24.1	7.7	27	5.4	11	25	11	7.8	95	0.6	246	132	2.8	1	10.7	26.3	0	0	0	0	0	0	0	0	0	1	0	0	1	0	0	0	0
1	61.5905	64	90	48	35.9	92	19.2	6.3	11	3.5	13	18	19	8.2	99	0.7	279	137	3.7	1.6	17.2	26.4	0	0	0	0	0	0	0	0	0	1	0	0	1	0	0	0	0
1	55.3008	81	121	56	36.94	94	46.7	15.6	222	8.2	13	22	14	9.8	100	1	126	137	3	1	10.4	29.5	0	0	0	0	0	0	0	0	0	0	0	0	1	0	0	0	0
0	81.3704	41	70	28	36.39	93	29	9.7	127	7.3	10	23	16	9.3	114	0.6	130	142	4.8	1.1	12.5	26	0	0	0	0	0	0	0	0	0	0	0	0	1	0	0	0	0
1	71.4922	75	81	46	35.6	95	22.2	7.9	83	8.9	6	26	9		110	0.7	107	138	4	1.1	12.4	29.5	1	1	0	0	0	0	0	1	0	0	0	0	1	0	0	0	0
1	69.3153	56	101	56	35.61	92	38.7	13.6	148	4.8	13	26	11	9.1	103	0.8	103	139	3.4				1	0	0	0	0	0	0	1	0	0	0	0	1	0	0	0	0
1	61.0862	83	82	46	37.33	93	34.2	11.7	159	16.4	13	27	31	7.9	107	1.7	177	143	4	1.3	14.7	24.7	0	0	0	0	0	0	0	0	0	0	0	0	1	0	0	0	0
1	67.7905	50	69	40	36.44	93	22.7	7.8	50	0.1	13	22	17	8.4	98	0.8	85	135	3.1	1.1	12.4	28.6	0	0	0	0	0	0	0	0	0	0	0	0	1	0	0	0	1
1	67.7905	68	79	40	36.33	91	21.7	7	41	4.1	11	22	27	8.5	96	1	78	134	3.4	1.1	12.1	22.3	0	0	0	0	0	0	0	0	0	0	0	0	1	0	0	0	1
1	67.7905	81	97	53	36.17	91	26.2	8.3	42	8.1	14	21	20	9.8	104	1.1	81	142	3.7	1.1	11.5	26.2	0	0	0	0	0	0	0	0	0	0	0	0	1	0	0	0	1
1	74.8298	52	102	37	26.67	95	28.9	10	121	1.2	11	24	18		105	0.7	98	137	4	1.2	14	31.9	0	0	1	0	0	1	0	0	0	0	0	0	1	0	0	0	0
0	32.721	66	72	48	36.89	96	29.8	9.9	199	8.7	13	27	11	9.2	104	0.7	100	140	4.2				0	0	0	0	0	0	0	0	0	0	0	0	1	0	0	0	0
0	32.721	55	89	61	36.39	96	29.3	9.4	175	8.3	14	27	8	9.6	103	0.7	94	143	3.8	1	10.5	21.5	0	0	0	0	0	0	0	0	0	0	0	0	1	0	0	0	0
0	32.721	66	78	50	36.67	97	29.8	9.4	205	4	12	24	10	8.8	105	0.7	85	138	3.9	1.1	11.8	16.6	0	0	0	0	0	0	0	0	0	0	0	0	1	0	0	0	0
0	70.0814	30	116	46	36.39	91	31.7	10.3	217	7	14	18	21	8.4	107	0.7	96	136	4.1	1.2	13	20.8	0	1	0	0	0	1	0	0	0	0	0	0	0	0	0	0	0
0	70.4837	87	74	27	36.61	93	29.1	9.7	218	10.2	12	22	14	8.4	96	0.7	96	125	3.8	1.2	12.6	25.9	0	1	1	0	0	1	0	0	0	0	0	1	0	0	0	0	0
0	58.5786	83	87	53	36.83	86	31.3	10.3	296	11.5	14	20	11	8.2	99	0.5	122	140	3.3	1.3	14.2	150	0	0	0	0	0	0	0	0	0	0	0	0	0	0	0	0	0
0	70.8602	60	77	43	36.39	92	24	7.2	117	5.4	13	22	41	8.7	93	2.7	94	129	3.9	2	22.2	30.2	1	1	1	0	0	0	0	0	1	1	0	0	1	1	0	0	1
0	70.8602	88	65	41	36.39	93	22.6	6.9	103	6.3	9	24	30	8.2	95	2	99	130	3.1	2.4	26.3	150	1	1	1	0	0	0	0	0	1	1	0	0	1	1	0	0	1
0	67.8987	70			36.83	98	38.5	13	156	8.1	18	20	10	8.4	102	0.8	173	137	3.1	1.1	11.8	23.2	1	1	1	0	0	0	0	0	1	1	0	0	0	0	0	0	0
0	68.807	63	95	42	36.44	95	26.6	8.7	128	5.7	11	24	8	7.8	101	0.7	196	138	3.6	1.3	13.9	25	1	1	1	0	0	0	0	0	1	1	0	0	0	0	0	0	0
1	39.0284	75	124	79	36.56	86	19.7	6.7	5	24.2	13	22	40	6.9	95	1	250	131	3.3	1	10.8	25	0	0	0	0	0	0	0	0	0	1	0	0	1	0	0	1	0
1	39.0888	61	95	66	35.78	95	17	5.7	27	7.3	12	17	27	7.8	101	0.5	224	132	3.1				0	0	0	0	1	0	0	0	0	1	0	0	1	0	0	1	0
1	38.9674	85	91	47	36.89	89	16.5	5.7	9	0.1	11	18	13	8.6	100	0.6	95	132	3.5	1	10.8	27.9	0	0	0	0	0	0	0	0	0	1	0	0	1	0	0	1	0
1	39.1481	143	103	43	38.33	94	26	9	7	11.4	23	11	58	10.4	90	1.4	629	129	5.9	1.2	13	37.5	0	0	0	0	1	0	0	0	0	1	0	0	1	0	0	1	0
0	90.9235	41	67	28	36.67	92	26.5	8.4	280	15.7	18	13	39	8.5	95	2.5	79	133	5.2			32.7	1	1	0	1	0	1	0	0	0	1	0	0	1	0	0	0	1
0	88.4977	72	76	29	35.5	92	29	9.6	58	11.6	12	25	21	8.4	96	1	102	139	4.2	1.2	12.5	27.3	1	1	0	1	0	1	1	0	0	0	0	1	0	0	0	0	0
0	88.4977	59	101	43	36.56	91	24.1	8	187	11.6	11	24	53	8.1	103	1.4	173	142	3.7	1.2	13	62.3	1	1	0	1	0	1	1	0	0	0	0	1	0	0	0	0	0
1	72.1985	110	84	51	36.5	93	22.5	7.3	239	50.6	14	18	30	8.9	103	1.7	38	136	3.9	1	10.4	42.7	1	1	1	0	0	1	0	0	0	1	0	1	1	0	0	0	0
0	80.0248	52	78	46	35.83	88	36.1	11.5	274	14.9	9	24	22	9.3	106	0.8	129	140	4.4	1.2	13.1	31.6	0	0	0	0	0	1	0	0	0	0	0	0	0	0	0	0	0
0	64.3788	61	72	43	36.33	92	25.7	8.1	132	16.8	10	17	12	7.1	115	0.7	87	142	3.3	1.4	15.6	30.2	0	0	0	0	0	0	0	0	0	1	0	0	1	0	1	0	0
0	64.3788	93	93	62	36.83	94	25.7	8.1	136	16.8	10	15	12	7.1	104	0.7	87	133	3.3	1.4	15.3	25.3	0	0	0	0	0	0	0	0	0	1	0	0	1	0	1	0	0
0	97.7836	82	75	12	32.6	91	21	6.5	163	7.6	14	18	28	8	112	1.2	60	145	3.6	2.3	23.5	150	0	1	0	0	0	1	0	0	0	0	0	0	1	0	0	0	0
0	74.4883	99	84	50	36.94	89	32.3	10.3	126	16.2	11	21	21	8.5	92	1.4	128	126	3.6	1.5	15.9	53.4	0	1	0	0	0	0	0	0	0	0	0	0	0	0	0	0	0
0	81.4571	84	74	37	36.56	94	29.9	9.1	399	16.8	17	22	26	9.2	105	0.8	107	140	4.3	1.2	13.1	26.1	0	0	0	0	0	0	0	0	1	0	0	0	1	0	0	0	1
0	81.4571	80	80	43	36.61	93	34.3	10.4	368	13.3	13	17	31	10.1	108	0.8	109	138	4.2	1.6	17.9	35.9	0	0	0	0	0	0	0	0	1	0	0	0	1	0	0	0	1
0	56.4461	67	56	34	36.33	94	32.9	10.2	324	12.8	15	25	28	9.7	100	1.2	83	143	3.9	1.1	11.4	33.6	0	1	0	0	0	1	0	0	0	1	0	0	1	0	0	0	0
1	73.9845	73	60	26	35.11	83	27.7	8.2	65	3.4	19	25	21	7	99	3	219	140	2.5	1.1	12.7	29.9	1	1	0	0	0	0	0	0	0	0	0	1	1	0	0	0	1
1	73.8755	77	39	14	35.94	87	27.2	8.6	37	1.6	14	29	28	7.7	103	3.3	136	142	4	1	12.2	24.2	1	1	0	0	0	0	0	0	0	0	0	1	1	0	0	0	0
1	73.2338	76	52	29	36.5	91	28.1	9.6	70	2.3	16	23	32	7.8	97	3.7	126	138	4.1	1.2	14	26.8	0	1	0	0	0	0	0	0	0	0	0	1	1	0	0	0	0
1	63.9972	84	105	57	36.56	93	27.2	9.5	128	8.5	8	19	33	12.7	99	2.2	81	133	3.7	1.1	12.2	24.3	0	0	0	0	0	0	0	0	0	0	0	1	1	0	0	0	0
1	87.4278	93	72	43	36.22	83	30.9	9.9	59	6.5	12	19	32	7	104	1.2	90	133	4.2				0	0	0	0	0	0	0	0	0	0	0	1	1	0	0	0	0
1	87.4278	102	81	52		95	29.9	9.5	50	4.9													0	0	0	0	0	0	0	0	0	0	0	1	1	0	0	0	0
1	53.6372	79	91	52	36.5	91	24.5	7.7	63	2.9	15	20	10	7.4	103	0.5	159	136	3.8	1.2	14.2	27.7	0	0	0	0	0	0	0	0	0	0	0	0	1	0	0	0	0
1	53.8804	68	91	52	36.33	89	34.3	11.1	69	2.5	15	24	21	9	105	0.7	98	142	3.6				0	0	0	0	0	0	0	0	0	0	0	0	1	0	0	0	0
1	53.7654	66	136	82	35.33	86	26.6	8.2	62	1.5	16	25	13	8.4	102	0.5	253	140	3.3	1	12.9	25	0	0	0	0	0	0	0	0	0	0	0	0	1	0	0	0	0
0	82.2833	90	89	38	35.56	86	28.4	9	97	11.8	14	22	29	7.9	112	1.6	143	147	4				0	1	0	0	1	0	0	0	1	1	0	0	1	0	0	0	1
0	62.0322	100	75	48	36.78	92	35.5	11.5	78	0.1	12	17	9	6.8	103	0.5	144	132	4.2	1.8	19.5	43.5	1	0	0	0	0	1	0	0	0	0	0	0	1	0	0	0	0
1	63.0709	84	90	63	36.44	71	21	6.6	187	16.2	16	20	40	8.2	102	1.1	126	138	4.4	1.3	13.7	34.1	0	0	0	0	0	0	0	0	0	0	0	0	1	0	1	0	1
1	43.6631	80	91	55	37.06	98	18.1	6	377	12.5	12	20	49	8.6	98	2.9	81	136	5.8	1.1	12.4		0	1	0	0	0	0	0	0	0	0	0	1	1	0	0	0	0
1	45.0946	67	110	70	36.5	91	23.1	8.2	38	0.5	15	15	56	8.6	108	2.9	133	138	4.1	1.3	13.8	26	0	1	0	0	0	1	0	0	0	0	0	1	1	0	0	0	1
1	44.81	94	109	68	36.83	86	22.2	7.2	70	4.2	17	21	60	9.2	105	2.5	111	144	4.1	1.2	13	26.9	0	1	0	0	0	0	0	0	0	0	0	1	1	0	0	0	0
0	79.5447	59	99	46	36.33	96	34.9	11.5	151	12.2	16	24	16	8.6	102	0.8	112	138	3.7	1	11.1	29.2	0	1	0	0	0	1	0	0	0	0	0	0	0	0	0	0	0
0	58.7603	87	72	42	36.33	91	17.2	6.2	21	9.3	13	22	16	8.2	91	0.7	94	130	3.7	2.1	22.7	38.4	0	0	0	0	0	0	0	0	1	0	0	0	1	1	0	0	0
0	68.6482	73	77	47	36.17	94	24.2	7.9	27	22.3	7	20	15	7.4	102	0.7	91	129	4.8	1.5	16.1	28.2	0	0	0	0	0	0	0	0	0	0	0	0	1	0	0	0	1
0	68.5301	86	84	41	36.61	64	24	7.7	73	68.9	11	19	16	7.7	108	0.8	116	138	3.5	1.3	14	28.4	0	0	0	0	0	0	0	0	0	0	0	0	1	0	0	0	0
1	63.8709	73	126	33	36.11	94	33	10.7	97	3.8	17	19	20	8.2	108	1.6	159	140	4	1	11.7	23.3	0	0	1	0	0	0	0	0	0	1	0	1	1	0	0	0	1
1	76.9902	92	75	55	36.11	86	33.2	10.3	322	13	14	18	41	8.4	103	2.1	105	136	4.9	1.9	21.1	32.3	1	0	0	0	0	0	0	0	0	0	0	1	1	0	0	0	0
1	76.8912	85	71	35	36.44	88	18.7	6.1	27	0.1	8	21	27	7.1	104	1.3	70	133	3.8	2.3	24.5	34.8	0	0	0	0	0	0	0	0	0	0	0	1	1	0	0	0	0
1	76.9413	99	94	61	36.61	91	17.1	5.3	109	1.8	7	27	36	8.2	108	1.1	106	142	4.2	1.4	14.8	28.2	1	0	0	0	0	0	0	0	1	0	0	0	1	0	0	0	0
1	91.0619	60	90	37.5	37	92	25.6	8.4	142	13.4	11	21	19	6.9	112	0.9	118	141	3.8	1.2	13.5	31.5	0	0	0	0	1	0	0	0	0	1	0	0	1	0	0	0	0
1	75.9946	58	108	53	36.72	87	30	9.4	104	4	10	25	20	8	101	1	101	137	3.9	1.8	20	34.6	0	0	0	0	0	0	0	0	0	0	0	0	1	0	0	0	0
1	75.9946	101	124	65		95	26.5	8.3	107	8.2	9	30	38	8.6	105	0.9	74	144	4	1.6	17.2	25.2	0	0	0	0	0	0	0	0	0	0	0	0	1	0	0	0	0
1	73.0706	62	76	45	34.1	77	19.3	5.7	62	11	14	11	61	7	102	5.1	102	136	4.2	1.3	13.8	26.1	1	1	1	0	0	1	0	0	0	0	0	1	0	0	0	0	1
1	88.2249	79	100	48	36.5	88	25.2	8.2	261	12.8	13	22	30	8.7	99	1.6	94	133	4.7	1.5	15.9	26.8	0	0	0	0	0	0	0	0	0	1	0	0	1	0	0	0	0
1	83.2051	64	82	34	36.33	90	38.6	12.4	242	23.5	12	20	24	8.1	101	0.8	147	136	4.3				0	1	0	0	0	1	0	0	0	0	0	0	1	0	0	0	0
1	85.5374	70	82	47	35.83	95	36.6	11.7	247	8.8	13	30	62	9.2	102	1.2	118	141	4	1.7	18.9		0	1	0	0	0	1	0	0	0	0	0	0	1	0	0	0	1
1	85.5374	71	87	44	36.44	88	33.2	11.1	198	9.3	12	26	60	8.6	90	1.4	135	126	4.1	4.1	39.1		0	1	0	0	0	1	0	0	0	0	0	0	1	0	0	0	1
1	85.5374	69	32	26	34.72	91	39.2	12.1	245	14.4	15	23	66	8.3	107	1.6	137	145	4.2	1.9	20.8	29.5	0	1	0	0	0	1	0	0	0	0	0	0	1	0	0	0	1
1	85.5374	74	98	51	35.83	100	37.1	12	227	7.5	16	29	66	9.4	96	1.4	120	137	3.9	2.3	24.5	31.4	0	1	0	0	0	1	0	0	0	0	0	0	1	0	0	0	1
0	50.6943	80	87	54	34.9	91	24.1	7.8	187	9.3	10	23	7		107	0.6	133	140	4	1.2	12.5	25.3	0	1	0	0	0	0	0	0	0	0	0	0	0	0	0	0	0
0	49.678	70	69	47	36.78	85	33.3	11	363	3.9	15	21	14	8.5	101	0.8	143	139	3.6	0.9	9.8	27.8	0	0	0	0	0	0	0	0	0	0	0	0	0	0	0	0	0
0	79.0771	90	84	53		94	17.9	6.3	51	2.5	11	22	20	10.6	108	0.9	102	138	3.4	0.7	9.1	25.3	0	1	1	0	0	0	0	0	0	0	0	0	1	0	0	0	0
1	73.8078	76	91	53	36.44	93	30.8	10.1	72	4.6	9	19	27	7.2	99	1	156	130	4	1.2	13	24.4	0	0	0	0	0	0	0	0	0	0	0	0	1	0	0	0	0
0	76.8385	74	92	46	36.5	92	26	7.9	426	7	17	24	23	8.1	89	3.6	84	131	4.5	1.2	12.7	30.4	0	1	0	0	0	0	0	0	0	0	0	1	0	0	0	0	0
1	77.687	85	100	69	36.28	90	36.1	11	136	3.7	9	19	26	8.3	99	1	70	130	4.4	2.1	22.8	150	0	1	0	0	0	0	0	0	1	0	0	0	1	1	1	0	0
1	73.0705	75	113	62	36.5	85	30.7	10	104	9.1	16	15	21	7	103	1.3	77	136	3.9	1.2	13.2	33.4	0	0	0	0	0	0	0	0	0	0	0	0	1	0	0	0	0
0	80.6285	76	91	51	36.39	80	21.6	6.9	130	9.5	8	26	19	7.4	99	0.9	129	143	3.5	1	11.3	33.6	0	1	0	0	0	0	0	0	0	1	0	0	1	0	0	0	1
1	72.7475	59	90	55	34.5	93	37.3	12.1	163	7.4	12	17	27	7.6	100	0.5	114	136	2.8	1	10.5	29.6	0	0	0	0	0	0	0	0	0	0	0	0	1	0	0	0	1
0	89.0876	81	68	31	36.67	90	24.7	8	423	19.4	18	19	55	8.8	98	1.2	141	131	4.5	1.4	14.9	25.4	0	0	0	0	1	0	0	0	0	0	0	0	1	0	0	0	0
0	89.2903	75	81	43	36.22	93	31	9.6	272	19.6	11	17	14	7.5	95	0.6	141	129	3.8	1.3	14.7	30.9	0	0	0	1	0	0	0	0	0	0	0	0	1	0	0	0	0
1	58.8978	76	82	47	36.6	96	34.4	11.4	231	25.3	9	21	9	7.7	101	0.7	134	135	3.1	1.4	15.5	39	0	0	0	0	0	0	0	0	0	0	0	0	1	0	0	0	1
1	57.7393	87	129	67	36.11	92	30	9.4	514	24	15	22	9	9	100	0.5	115	138	4.2	1.2	12.6	22.5	0	0	0	0	0	0	0	0	0	0	0	0	0	0	1	0	0
1	61.4847	61	84	51	36.89	71	31.3	11.2	185	6.8	15	24	10	9	94	0.8	162	133	4.4	1	10.7	27.7	0	0	0	0	1	0	0	0	0	1	0	0	1	0	0	0	0
0	75.5016	85	92	41	36.5	94	35.2	12.3	139	13.6	14	19	26	8.1	101	1.1	133	140	4.1	1.4	15.3	63.6	1	1	1	0	0	0	0	0	0	0	0	0	0	0	0	0	0
1	88.7372	78	87	42	36.28	85	24.1	7.3	97	4.1	9	20	19	8.2	99	1	111	132	3.8	2	22.1	34.1	0	1	0	0	0	0	0	0	0	0	0	0	1	0	0	0	0
1	54.6164	87	86	44		94	24.6	8.5	162	13.7	11	21	14	8.9	86	0.9	82	129	2.7	1.5	15.8	27.3	0	1	0	0	0	0	0	0	0	1	0	0	1	0	0	0	0
1	54.6164	90	93	16	36.33	90	30.5	9.9	287	17.5	10	22	16	8.8	98	0.9	127	130	4	1.2	13.4	22.5	0	1	0	0	0	0	0	0	0	1	0	0	1	0	0	0	0
1	54.6164	63	64	33	36.33	94	29.1	9.2	330	10.5	14	27	11	8.6	93	0.8	150	132	3.5	1.4	15.2	78.3	0	1	0	0	0	0	0	0	0	1	0	0	1	0	0	0	0
1	56.3573	61	101	47	36.5	93	33.9	10.6	177	11.7	16	17	25	7.8	98	1.3	211	131	5.3				0	0	0	0	0	0	0	0	0	1	0	0	1	0	0	0	0
0	46.0095	60	74	51	36.39	97	21.2	6.7	362	14.3	14	18	18	7.1	106	0.5	159	136	3.9	1.9	20.3	35.7	0	0	0	0	0	1	0	0	0	0	0	0	1	0	0	0	0
0	46.1401	106	73	35	36.39	96	22.6	7.5	17	26.5	18	8	63	8	107	1.9	177	131	4.6				0	0	0	0	0	0	0	0	0	0	0	0	1	0	0	0	1
1	68.1519	114	78	39	36.39	91	26.8	8.7	105	8.5	15	29	61	8.4	99	1.4	95	141	4.4				0	0	0	0	0	0	0	0	0	0	0	0	1	0	0	0	0
1	68.1519	97	81	45	36.67	91	31.1	9.9	81	7.8	20	23	39	8.5	104	1	71	143	3.9	1.1	11.6	41.8	0	0	0	0	0	0	0	0	0	0	0	0	1	0	0	0	0
0	91.9579	70	99	55	36.56	90	32.1	9.4	132	6	15	23	35	9.2	103	1.5	97	139	3.9				0	0	0	0	0	1	0	0	0	0	0	0	1	0	0	0	0
1	46.7127	83	104	54	36.5	94	30.2	9.5	117	10.9	8	24	8		105	0.8	132	137	4.3	1.1	12.2	25.6	0	0	0	0	0	0	0	0	0	0	0	0	1	0	0	0	0
1	55.6993	58	109	73	36.61	94	36.3	12.7	240	8.3	11	19	11	8.3	105	0.8	90	137	3.5	1.2	12.6	22.7	0	0	0	0	1	1	0	0	0	0	1	0	0	0	0	0	0
0	36.8939	83	143	75	35.11	93	21.5	7.9	19	0.2	17	18	60	8.3	104	1.6	67	138	4.1	1.6	17.9	35.5	0	0	0	0	0	0	0	0	0	0	0	0	1	0	0	0	1
0	36.4395	72	88	19	35.67	95	20.7	9.2	151	0.8	12	21	9	7.5	101	0.6	111	135	3.7	1.3	14.8	31	0	1	0	0	0	0	0	0	0	0	0	0	1	0	0	0	0
0	68.5132	45	110	59	36.61	93	40.6	13.5	326	10.6	15	24	18	10.1	101	0.7	166	140	4.4	1.1	11.4	29.6	0	0	0	0	0	0	0	0	0	0	0	0	1	0	0	0	0
0	69.674	39	108	53	36.56	93	42.3	13.5	237	5.1	13	21	17	9.1	99	0.7	103	135	4.3	1.1	11.7	31.4	0	0	0	0	0	0	0	0	0	0	0	0	0	0	0	0	0
1	71.8439	66	83	51	36.39	97	27.7	9.1	151	10	5	19	13	7.6	107	1	141	136	4.2	1.1	11.6	25	0	0	1	0	0	0	0	0	0	1	0	0	0	0	0	0	0
0	75.0474	50	83	32	36.56	93	24	7.8	169	10	12	22	34	8.8	103	1.2	93	141	4.3	1.3	14	29.2	0	1	0	0	0	0	0	0	0	0	0	0	1	0	0	0	0
0	73.7089	63	87	42	36.61	92	25.1	8.3	273	12.9	16	29	34	9	85	1.2	156	134	3.9	1.2	13.5	78.1	0	1	0	0	0	1	1	0	0	1	0	0	1	0	0	0	0
0	73.0799	77	70	40	36.56	95	28	9.4	282	12.9	12	15	38	7.2	96	1.6	119	135	3.7	1.3	14.5	29.4	0	0	0	0	0	1	0	0	0	0	0	0	1	0	0	0	0
1	55.2865	99	99	65	36.39	90	38.2	13.2	345	13.4	20	15	32	8.3	98	1.9	83	137	4.4	1.1	11.5	25.7	0	0	0	0	0	0	0	0	0	0	0	0	1	0	0	0	0
1	42.652	63	104	63	36.39	96	43.3	15.2	203	9	13	20	14	9	107	0.6	93	142	4.2	1.3	13.9	24.2	0	0	0	0	0	0	0	0	0	0	0	0	1	0	0	0	0
0	70.2402	77	98	47	36.44	93	32.9	9.9	66	4	19	14	33	8.1	98	0.7	69	137	4.5	1.3	14	21.3	0	0	0	0	0	0	0	1	0	0	0	0	1	0	0	0	0
1	73.2819	72	106	63	36.5	92	40	12.8	134	8.2	17	22	12	8.1	97	0.7	221	132	3.8				0	0	0	0	0	0	0	0	0	1	0	0	1	0	0	0	0
0	78.2239	62	88	26	36.44	94	25.8	8.9	274	8.8	9	27	16	8.5	102	1.4	114	137	3.4	1.1	13.2	25	0	1	0	0	0	0	0	0	0	0	0	0	1	0	0	0	0
0	89.3676	65	107	40	36.78	91	37.8	10.8	189	9.9	14	23	21	9.4	106	0.8	99	143	4.8	1.1	12	26.9	1	0	0	0	0	1	0	0	0	0	0	0	1	0	0	0	0
1	80.4504	78	107	56	35.56	90	27.7	9.5	266	13.2	10	25	21	7.8	92	0.7	145	129	3.3	1.6	17	26	1	1	1	0	0	0	0	0	1	0	0	0	1	0	0	0	0
0	64.4147	80	98	52	36.39	100	30.7	10.1	262	5.6	19	18	7	8.1	103	0.9	76	141	3.3	1.2	13	25.2	0	0	0	0	0	0	0	0	0	0	0	0	0	0	0	0	1
1	86.8354	60	99	49	36.33	93	36.6	11.8	531	9.5	17	18	50	9.4	103	1.4	76	137	4.6	1.1	11.7	27.4	0	0	0	0	0	1	0	0	0	1	0	1	0	0	0	0	0
1	71.9462	72	109	56	35.67	92	20.7	7	31	0.1	10	27	15	9	102	0.5	107	138	3.8	0.9	10.2	28.2	0	0	0	0	1	0	0	0	0	1	0	0	1	0	0	0	0
1	71.9462	67	104	41	35.72	94	26.6	9.3	109	13.8	6	31	10	8.4	106	0.7	112	140	3.4	1.2	12.5	27.9	0	0	0	0	1	0	0	0	0	1	0	0	1	0	0	0	0
1	43.2991	121																					0	0	0	0	0	0	0	0	0	0	0	0	1	0	0	0	1
1	43.2361	97	76	55	36.28	95	21.6	7.5	12		12	19	47	8.7	109	1.7	132	140	3.8	1.5	16.7	25.9	0	1	0	0	0	0	0	1	0	0	0	0	1	0	0	0	0
1	52.3868	69	86	50	36.67	89	26.2	9	23	1.2	10	19	13	7.7	106	0.7	110	135	3.8	1.2	12.6	27.5	0	0	0	0	0	0	0	0	0	0	0	0	1	0	0	0	0
1	53.2153	77	84	41	36.56	92	22.5	7.4	29	0.4	11	25	11	7.8	99	0.4	121	132	3.4	1.2	13.2	28.8	0	0	0	0	0	0	0	0	0	0	0	0	1	0	0	0	0
1	75.3179	59	153	53	36.56	96	25.9	7.9	359	4.2	11	21	9	9.5	106	0.8	131	141	3.5	1.1	11.5	28.6	0	1	0	0	1	1	0	0	0	0	0	1	1	0	0	0	0
1	75.3179	73	108	50	36.72	98	23.5	7.3	291	8.4	13	15	28	9.2	110	1.3	223	138	4.6	1.3	14.1	28.8	0	1	0	0	1	1	0	0	0	0	0	1	1	0	0	0	0
1	80.9819	97	56	40	36.5	98	18.6	6.5	10	0.2	11	22	36	7.1	96	1.1	174	132	3.4	1.2	13.3	46.5	0	1	0	0	0	0	0	0	0	0	0	0	1	0	0	0	1
0	70.7617	74	82	46	36.67	76	22.7	7.2	66	6.2	14	12	51	6.8	106	3	94	139	3.7	1.1	11.5	30.1	1	1	0	0	0	1	0	0	0	0	0	1	1	0	0	0	0
1	83.6156	61	71	49	35.39	86	28.1	9.4	89	4.4	11	26	17	8.9	99	1.1	101	136	4	2	21.7	77	0	1	0	0	0	0	0	0	0	0	0	0	1	0	0	0	0
0	71.1439	84	66	32	36.44	91	20.5	7	139	30.3	16	26	30	7.2	97	1	244	135	4.3	1.6	17.6	34.9	0	1	0	0	0	0	0	0	1	1	0	0	1	0	0	0	1
1	87.8647	63	86	44	36	98	38.7	13.4	171	8.7	13	25	18	8.6	100	1.3	88	134	2.9	1.2	13.7	28.3	1	1	0	0	0	0	0	0	0	0	0	1	1	0	0	0	0
1	61.621	51	86	36	36.28	86	35.8	12.1	331	8.7	9	21	11	8	104	0.6	78	138	3.8				0	0	0	0	0	0	0	0	0	0	0	0	0	0	0	0	0
1	48.6759	103	96	54	36.78	92	26.9	8.6	77	1.7	11	22	16	8.9	108	1.3	78	143	4.2	1.4	15	24.8	0	0	0	0	0	0	0	0	0	0	0	0	1	0	0	0	1
1	62.0377	77	81	26	33.2	93	23.5	7.9	55	10.6	21	17	101	7.6	97	8.6	60	136	4.6	2.4	26.6	45.1	0	1	0	0	1	0	0	0	0	0	0	1	1	0	0	0	1
1	81.8206	79	92	57	36.67	73	33.4	9.5	151	4.4	10	28	15	8.8	104	0.8	92	143	3.9				0	1	0	0	0	0	0	0	0	0	0	0	1	0	0	0	0
1	50.5111	60	85	55	36.44	94	22.3	7.1	188	12.2	9	26	15	7.7	105	0.8	84	142	3.6	1	10.7	30	1	1	0	0	0	0	0	0	0	0	0	0	0	0	0	0	1
0	61.491	60	69	42	36.5	90	27.6	8.5	199	7.8	16	26	116	8	92	2.6	79	135	3.3	3.8	42.2	47.3	0	1	0	0	0	1	0	0	0	0	0	1	0	0	0	0	0
0	61.4547	60	84	46	36.39	91	28.8	8.9	154	6.7	14	20	97	8.6	91	2.2	136	135	3.4	2.4	26.1	41	0	1	0	0	0	0	0	0	0	0	0	1	0	0	0	0	0
1	65.0226	88	95	56	36.83	90	28.1	9.2	112	4	11	22	14	8.5	105	0.7	105	142	3.8	1.3	13.9	26.5	0	0	0	0	0	0	0	0	0	0	0	0	1	0	0	0	0
1	86.0364	81	93	50	36	90	17.4	5.7	64	1.1	10	22	29	8.2	105	1.1	125	134	4.3	1.4	15.7	28.9	0	0	1	0	0	0	0	0	1	0	0	0	1	1	0	0	0
0	71.42	70	78	48	36.33	94	35.7	11.1	152	9	13	16	75	8.9	82	2.3	56	126	4.1	3.5	35.6	34.3	0	1	0	0	0	1	0	0	0	0	0	1	1	0	0	0	0
0	71.5336	70	87	57	36.28	93	39.3	12.8	131	5.4	16	26	113	8.8	82	3	78	122	3.4	1.6	17.5	31.7	0	1	0	0	0	1	0	0	0	0	0	1	1	0	0	0	0
0	70.9372	80	86	45	35.28	92	34.2	11.2	180	5.9	12	25	46	9.1	92	1.5	109	129	4.3	2.1	22.9	28.3	0	1	0	0	0	1	0	0	0	0	0	0	1	0	0	0	0
0	83.6063	77	84	35	36.5	92	28.3	8.9	254	10.6	14	17	15	10.3	105	0.7	97	139	3.7	1.1	11.4	24.3	0	0	0	0	0	0	0	0	0	0	0	0	1	0	0	0	1
0	83.6063	101	70	42	36.67	76	31	9.6	308	21.5	22	15	20	10.6	105	1.6	99	142	4.1	1.2	12.6	34.2	0	0	0	0	0	0	0	0	0	0	0	0	1	0	0	0	1
0	66.3556	72	83	48	36.28	91	27.6	9.6	17	0.1	8	15	13	7.7	112	0.6	100	136	3.5	1.6	17.3	31.9	0	0	0	0	0	0	0	0	0	0	0	0	1	0	0	0	0
0	66.3556	87	98	63	36.72	93	25.3	8.8	436	15.2	16	27	15	9.2	100	0.5	108	139	4	1.1	11.8	29.3	0	0	0	0	0	0	0	0	0	0	0	0	1	0	0	0	0
1	61.547	72	59	18	36	96	26.9	8.9	123	14.5	11	19	30		101	2.1		131	3.9	1.4	15.8	26	0	1	0	0	0	0	0	0	0	0	0	1	0	0	0	0	0
1	92.5673	115				94																	0	1	1	0	0	1	0	0	0	0	0	1	1	0	0	0	0
1	92.5673	101	88	56	36.11	75	38	10.9	134	15.5	24	15	34	8.1	101	1.6	82	140	3.9	6.3	70.1	44.9	0	1	1	0	0	1	0	0	0	0	0	1	1	0	0	0	0
1	89.4281	53	99	27	36.39	94	17.8	5.6	40	3.6	9	23	24	7.7	108	1.1	94	142	4.1	1.2	13.6	28.2	0	0	0	0	0	0	0	0	0	0	0	1	0	0	0	0	0
1	73.9444	69	76	49	36.44	89	27.3	9.1	42	3.7	10	22	30	8	99	1.2	125	131	3.9	3.9	43.3	41.1	0	0	0	0	0	0	0	0	1	1	0	0	1	1	0	0	0
0	62.939	48	91	33	36.89	83	27	8.6	134	3.6	8	18	32	9.1	100	2.1	73	131	4.5				0	0	0	0	0	0	0	0	0	1	0	0	1	0	0	0	0
1	65.3818	48	105	66	36.22	79	33.8	11.9	168	14.3	10	21	10	8.7	106	1.1	103	139	3.4	1.2	12.6	23.3	1	0	0	0	0	0	0	0	0	0	0	0	1	0	0	0	0
1	92.4009	57	70	39	36.39	96	25.5	8	204	7.4	14	25	38	8.1	105	1	81	141	4.2	1.1	12.2	30.2	1	1	0	0	0	1	0	0	0	0	0	0	1	0	0	0	0
1	87.1415	94	77	49	36	93	27.5	9.9	287	24.2	12	23	15	8.2	103	0.7	93	138	3.8	1.2	13.5	22.7	0	1	0	0	0	1	0	0	0	0	0	0	1	0	0	0	0
1	91.3222	97	83	46	36.94	94	33.3	11.4	208	10.3	20	23	20	9.6	102	1	127	140	4.9				1	0	0	0	0	1	0	0	0	0	0	0	1	0	0	0	0
1	92.6328	62	78	38	36.67	94	23.7	7.8	197	8.6	10	29	23	7.9	97	0.6	115	131	4.6	1.1	11.7	29.9	1	0	0	0	0	1	0	0	0	0	0	0	1	0	0	0	0
1	91.2518	79	67	39.5	36.67	94	26.1	8.5	274	18	9	25	13	7.1	99	0.7	121	136	4.3	1	11.3	118.7	0	1	0	0	0	1	0	0	0	0	0	0	1	0	0	0	0
1	92.9669	66	77	41	36.56	96	20.2	6.5	140	6.4	12	23	32	8	104	0.7	92	138	4.5	1.2	12.7	33.9	1	1	0	0	0	1	0	0	0	0	0	0	1	0	1	0	0
1	87.3132	94	91	46	35.56	93	24.9	8.5	159	7.6	14	27	13	8.7	107	0.8	106	144	3.8	1	12.2	35.6	1	1	0	0	0	1	0	0	0	0	0	0	1	0	0	0	0
1	87.3132	81	84	43	35.5	92	19.9	6.7	238	8.4	16	25	13	9.4	98	0.7	89	138	3.4	1.1	12.6	25.6	1	1	0	0	0	1	0	0	0	0	0	0	1	0	0	0	0
1	92.4747	68	84	35	36.89	95	20.6	6.8	199	5.7	9	34	47	7.6	96	1.3	115	137	3.7	1.2	12.8	31.1	1	1	0	0	0	1	0	0	0	0	0	0	1	0	0	0	0
1	87.2951	88	85	44	35.61	92	29.2	10.1	182	12.3	16	22	14	8.6	104	0.8	152	138	3.9	1.1	12.7	28	1	0	0	0	0	1	0	0	0	0	0	0	1	0	0	0	0
0	69.9524	82	92	42	36.56	89	23.9	7.2	77	11.2	14	18	31	6.9	107	1	102	140	4.9	1.3	14.1	26.2	0	0	0	0	0	0	0	0	0	0	0	1	1	0	0	0	0
1	88.0096	30	31	15	35.67	85	32.3	9.6	168	16.4	17	16	58	9	95	2.6	142	128	4.7	2.6	27.9	33.1	0	1	0	1	0	0	0	0	0	0	0	1	0	0	0	0	1
1	63.875	47	49	15		71	21.1	7.1	36	0.2	17	15	42	9	117	0.9	302	149	3.7	1.4	15.5	31.8	0	0	0	0	1	0	0	0	0	1	0	0	1	0	0	0	1
1	64.6334	93	101	64	36.28	94	29	9.2	365	11	11	23	17	7.7	103	0.9	102	141	3	0.9	10.3	25.8	0	0	0	0	0	0	1	0	0	0	0	0	1	0	0	0	0
0	72.4289	106	104	54	37.06	92	19.9	7	9	0.1	13	15	27	8.4	117	2.6	120	144	3.4	1.4	14.7	33.7	0	0	0	0	0	0	0	0	0	0	0	0	1	0	0	0	1
0	76.6516	64	64	33	35.61	80	29.3	9.5	286	11.8	12	18	17	8	99	0.8	122	133	3.9	1.5	16.3	27.5	1	1	1	0	1	1	0	0	0	0	0	0	1	0	0	0	0
0	80.7428	54	100	37	35.56	93	30	10.5	188	9.1	13	21	18	8.2	109	0.6	104	140	3.6	1	12.4	22.8	0	0	0	0	0	0	0	0	0	0	0	0	1	0	0	0	0
1	78.3058	45	84	45	36.5	93	30.8	10.1	167	6.4	13	20	14	9.3	100	0.9	78	135	3.6	1.3	14.3	29	1	0	0	0	0	1	0	0	0	1	0	0	1	0	1	0	0
0	65.6681	72	75	55	36.61	90	20.7	6.6	30	1.1	6	38	25	8.5	105	0.6	97	145	3.5	1.2	12.7	33.1	0	1	0	0	0	0	0	0	0	1	0	0	1	0	0	0	0
0	66.9325	96	96	50	36.72	93	24.8	7.8	41	0.5	12	19	23	7.8	107	0.9	180	137	3.3	1.9	20.4	31.5	0	1	0	0	0	0	0	0	0	1	0	0	1	0	0	0	1
0	66.9325	101	83	35	36.61	87	25.8	8.1	65	0.4	13	19	24	7.6	107	1.4	165	136	3.5	1.9	20.1	33.6	0	1	0	0	0	0	0	0	0	1	0	0	1	0	0	0	1
1	70.6471	96	95	46	36.94	88	32.2	10.3	103	5.2	14	23	15	8.1	97	0.7	94	134	3.7	1.2	13.3	28.7	0	0	0	0	0	0	0	0	0	0	0	0	0	0	0	0	0
1	71.2134	88	90	45	36.96	77	28.6	9	187	3.9	11	26	17	8.1	95	0.5	84	131	3.6	1.2	13.2	46.4	0	0	0	0	0	0	0	0	0	0	0	0	1	0	0	0	0
1	62.9799	94	91	49	37.28	92	36.4	12	55	5.5	16	12	53	8.1	103	2.3	63	132	4.9	1.5	16	45	0	0	1	0	0	1	0	0	0	0	0	0	1	1	0	0	1
1	70.6211	65	82	45	36.22	96	35.2	11.6	132	8.7	11	25	14		98	0.8	119	132	4.4	1.3	14.6	27.9	0	1	0	0	0	0	0	0	0	0	0	0	0	0	0	0	0
0	70.603	78	77	51	36.11	91	26.9	9.2	339	19.4	15	19	24	7.5	103	0.6	124	139	4	1.1	11.7	25.5	1	0	0	0	0	0	0	0	0	0	0	0	0	0	0	0	0
1	64.7486	50	103	63	36.44	97	34.3	12.1	207	6.4	12	29	15	9.1	100	1.7	100	141	4.1	1	11.3	32.7	0	0	0	0	0	0	0	0	0	0	0	1	0	0	0	0	0
1	70.2799	57	83	46	36.56	91	33.7	11.8	16	9.3	18	14	66	6.8	107	1.5	70	141	3.1	1.2	12.5	29.2	0	0	0	0	0	0	0	0	0	0	0	0	1	0	0	0	1
1	70.2799	61	82	50	36.78	96	33.7	11.8	16	9.3	18	14	66	6.8	107	1.5	70	141	3.1	1.2	12.5	29.2	0	0	0	0	0	0	0	0	0	0	0	0	1	0	0	0	1
0	73.9118	77	96	37	36.56	95	43.5	14.3	252	14.9	17	21	22	9	103	0.6	130	140	3.4	1.2	13.1	27	0	1	0	0	0	1	0	0	0	0	0	0	1	0	0	0	0
1	79.3505	90	107	63	36.5	88	32	10.3	314	7.1	20	17	13	8.7	95	1	94	132	4.6	1	11.1	22.9	1	0	0	0	0	1	0	0	0	1	0	0	1	0	1	0	1
1	76.6534	76	81	30	37	93	21.5	7.4	214	9	12	24	15	7.7	104	1.1	98	137	3.4	2.2	23.1	33	0	0	0	0	0	0	0	0	0	0	1	0	1	0	0	0	0
1	77.1165	71	103	47	35.94	77	34.1	11	299	15.5	14	21	19	6.9	108	1.2	106	139	3.9	4.6	42.9	42.9	0	0	0	0	0	0	0	0	0	0	1	0	1	0	0	0	0
1	76.9945	67	81	45	37.44	94	30.1	9.6	241	7	12	24	13	7.7	105	1	89	137	3.7	3.4	33.6	39.3	0	0	0	0	0	0	0	0	0	0	1	0	1	0	0	0	0
1	84.2698	75	82	15	36.33	93	35.9	11.7	272	7.3	16	20	38	7.9	95	0.8	98	138	3.4	4	42.6	30.8	0	0	0	1	0	0	0	0	0	0	1	0	1	0	1	0	0
1	83.6194	66	104	44	36.67	95	32.6	10.5	255	5.4	9	26	16	7.7	93	0.5	86	132	4	1.6	17.6	33.8	0	0	0	0	0	0	0	0	0	0	1	0	0	0	0	0	0
1	83.0497	77	94	35	36.56	94	30.6	10.2	200	12.8	15	22	18	7.4	94	0.7	89	128	3.2	2.2	24.1	37.4	0	0	0	0	0	0	0	0	0	0	1	0	0	0	0	0	0
1	83.762	57	92	41	36.33	94	31.2	9.9	334	4.9	10	29	21	8.8	97	0.6	89	136	4.6	1.3	14.3	35.2	0	0	0	0	0	0	0	0	0	0	1	0	1	0	1	0	0
1	77.614	82	79	49	35.78	92	31.5	10.9	153	8.6	11	26	20	7.1	101	1.3	106	134	3.5	1.3	15.4	31.8	0	0	0	0	0	0	0	0	0	0	1	1	1	0	0	0	0
1	86.1391	95	63	37	35.78	82	21.1	6.5	17	0.1	12	14	37	7.1	107	1.3	108	137	2.7	2.1	22.9	33.5	0	1	0	0	0	0	0	0	0	0	0	1	1	0	1	0	1
1	64.8626	65	89	49	36.33	90	35.2	11.1	282	8.5	8	25	21	8.2	100	1.3	104	134	4	1.6	17.8	33.3	0	1	0	0	0	0	0	0	0	0	0	0	0	0	0	0	0
1	67.9147	70	62	41	36.44	91	26.8	8.9	228	7	13	20	75	8.2	94	2	95	129	4.2	2.1	22.5	36	0	1	0	0	0	0	0	0	0	0	0	1	1	0	0	0	1
0	68.3115	52	104	59	36.33	89	43.8	13.6	319	9.6	20	20	26	9.1	101	1.2	212	141	5.6	1.2	12.7	27.2	0	0	0	0	1	1	0	0	0	1	1	0	1	0	0	0	0
0	87.2482	76	82	38	36.44	90	43.2	13.3	225	9.6	8	23	29	8	107	1.1	181	139	3.9	1.1	11.8	24.3	0	1	0	0	0	0	0	0	0	0	0	1	1	0	0	0	0
0	50.716	71	94	56	36.67	91	23.5	8.4	16	2.8	8	20	6	6.6	110	0.7	83	138	2.8	1.3	13.8	62	0	0	0	0	0	0	0	0	0	0	0	0	0	0	0	0	0
1	60.3991	112	102	56	36.94	95	15.7	5.4	12	0.1	13	21	36	7.6	99	0.7	158	134	3.8	1.5	16	33.9	0	0	0	0	0	1	0	0	0	0	0	0	1	0	0	0	0
1	78.4874	46	136	66	35.83	95	35.4	11	174	5.7	18	24	15	9	99	1	160	137	3.6	1.5	16.8	34.3	0	0	0	0	0	0	0	0	0	1	0	0	0	0	0	0	0
1	81.7771	79	94	50	35.78	84	23.3	7.6	182	3.7	8	25	26	8	102	1	134	136	3.9			107	0	1	0	0	0	0	0	0	0	0	0	0	1	0	0	0	0
1	81.7771	90	100	42	36.56	81	21.5	6.7	233	2.6	9	25	30	8.5	103	1.3	82	138	4.8	1.9	20.3	33.1	0	1	0	0	0	0	0	0	0	0	0	0	1	0	0	0	0
1	81.7771	92	98	51	35.61	80																	0	1	0	0	0	0	0	0	0	0	0	0	1	0	0	0	0
0	40.6783	70	78	43	36.56	91	36.7	12.1	353	5	13	24	6	8.6	106	0.8	85	140	3.9	1.1	11.5	25.9	0	0	0	0	0	0	0	0	0	0	0	0	1	0	0	0	0
1	73.4937	61	88	23	36.39	88	31.8	9.7	130	6.9	12	21	18	8.3	110	1.1	126	140	4.5	1.1	11.5	29.2	0	0	0	0	0	0	0	0	0	0	0	0	1	0	0	0	0
1	73.6357	86	86	59	36.39	95	31.6	9.8	329	12.5	17	19	42	9.1	104	1.3	132	138	4.7	1.7	18.1	31.9	0	0	1	0	0	1	0	0	0	0	0	1	1	0	0	0	0
1	73.6357	62	87	40	36.5	96	25.9	8.1	387	14.8	12	26	27	8.3	98	1.3	90	134	3.7	2.6	27.6	34.3	0	0	1	0	0	1	0	0	0	0	0	1	1	0	0	0	0
1	73.596	66	62	43	36.72	93	31.4	9.8	486	5.1	15	23	25	7.9	99	1.2	95	132	5	2.6	27.4	38.2	0	0	1	0	0	0	0	0	0	0	0	1	1	0	0	0	0
1	73.596	63	77	59	36.5	97	25.7	7.7	237	4.1	15	22	37	8	96	1.8	96	132	3.9	3.9	41.3	42.3	0	0	1	0	0	0	0	0	0	0	0	1	1	0	0	0	0
0	76.605	76	79	38	37	93	22.4	8.7	69	2	10	26	14	5.5	103	0.9	112	142	3.1	1.1	13.4	25.3	0	0	0	0	0	0	0	0	0	0	0	0	1	0	0	0	0
0	63.2092	90	96	46	36.72	90	20.7	6.7	100	6.1	8	25	8	7.8	98	0.3	70	134	3.1				0	1	0	0	0	0	0	0	0	0	0	0	1	0	0	0	0
0	63.2092	89	102	38	36.56	96	22.3	7.1	100	6.8	8	25	9	8.1	102	0.3	70	135	3.4				0	1	0	0	0	0	0	0	0	0	0	0	1	0	0	0	0
0	63.2092	86	92	49	36.11	90	25.7	8.4	123	10.4	13	22	24	8.4	91	0.4	104	127	3.6	1.2	13	25.6	0	1	0	0	0	0	0	0	0	0	0	0	1	0	0	0	0
0	63.1	69	99	49	36.56	93	21.7	7.4	261	2	8	32	7	8.6	80	0.5	109	124	3	1.2	13.5	28.7	0	1	1	0	0	0	0	0	0	0	0	0	1	0	0	0	0
1	86.7373	52	137	66	36.78	97	33.1	11	152	3.5	15	22	18	8.9	103	1	141	140	4.3	1.1	11.5	29.7	0	0	0	1	0	0	0	0	0	1	0	0	1	0	0	0	0
0	56.5171	62	76	44	36.39	98	20.4	6.6	104	4.7	11	20	27		108	1.7	128	136	3.1	1.1	12.1	29	0	0	0	0	0	0	0	0	0	0	0	1	1	0	0	0	0
0	56.5171	73	105	66	36.28	100	27.7	9.9	134	4.3	13	23	23	8.6	108	1.6	92	141	3.1				0	0	0	0	0	0	0	0	0	0	0	1	1	0	0	0	0
0	56.4338	86	75	30	36.67	95	18.8	6.5	11	0.1	10	24	23	7.9	105	1.5	125	139	3.6	1.1	11.8	31	0	0	0	0	0	0	0	0	0	0	0	1	1	0	0	0	0
0	56.727	78	72	44	36.83	96	24.1	7.6	31	1.9	8	21	13	6.7	102	1.3	86	132	2.8	1.1	11.5	29.7	0	0	0	0	0	0	0	0	0	0	0	1	1	0	0	0	1
0	56.727	87	77	47	36.56	90	25.1	8.3	27	0.6	11	21	11	7.2	103	1.3	86	132	3.3				0	0	0	0	0	0	0	0	0	0	0	1	1	0	0	0	1
1	77.8707	56	96	47	36.67	97	32.9	10.9	141	8.9	12	24	45	8.6	105	1	139	141	4.6	1.2	12.5	34.1	0	0	0	0	0	0	0	0	0	0	0	0	1	0	0	0	0
0	68.3546	74	71	44	36.17	92	33.2	10.8	276	10	12	24	28	10.1	98	1.1	103	134	4.7	1.2	13.5	33.4	0	1	0	0	0	0	0	0	0	0	0	0	1	0	0	0	0
0	60.5846	73	86	47		94	25.2	8.8	96	10.5	11	23	9	7.6	101	0.4	109	137	4.1	1.3	14.5	29.6	0	0	0	0	0	0	0	0	0	0	0	0	0	0	0	0	0
1	42.4805	67	104	61	36.56	89	37.9	12.2	118	3.1	9	22	19	8.3	98	0.8	99	136	3.8	1.3	14.7	24.5	0	0	0	0	0	0	0	0	0	0	0	0	1	0	0	0	0
0	82.2861	70	113	37	36.33	92	22.4	7	147	21.8	8	23	5	7.6	98	0.5	124	133	3.9	1.2	13.5	46	0	0	0	0	0	0	0	0	0	0	0	0	1	0	0	0	0
0	31.5125	47	92	51	36.72	95	36.1	12.7	388	16	18	23	13	8.7	101	0.6	141	138	4.3				0	0	0	0	0	0	0	0	0	0	0	0	1	0	0	0	0
1	87.0812	54	84	39	36.44	86	29.7	9.8	136	6	19	22	37	8.3	95	1.6	128	134	4.9	1.2	14.3	58.9	1	1	0	0	0	1	1	0	0	0	0	0	1	0	0	0	1
1	65.5168	64	84	38	36.78	95	23.7	8.1	51	5.8	11	24	69	9.4	102	1.5	113	140	3.1	1.4	15.6	24	0	0	0	0	0	0	0	1	1	0	0	0	0	1	0	0	0
1	57.1486	99	107	51	36.67	97	29	9	259	2.4	17	13	41	7	110	2	148	136	4.6	1.9	20.2	45.6	1	1	0	0	0	0	0	0	1	0	0	0	1	0	0	0	0
1	54.1922	72	73	31	35.83	92	27	9.4	395	12.7	16	22	16	7.8	104	1.2	97	140	4.1	1	12.1	26	0	0	0	0	0	0	0	0	0	1	0	1	1	0	0	0	0
1	58.7744	91	86	12	36.17	93	22.3	7.1	168	23.7	14	23	23	7.2	91	1.1	125	127	2.9	1.1	12.3	37.1	1	1	0	0	0	0	0	0	0	1	0	1	1	0	0	0	0
1	58.7744	102	89	30	36.56	96	20.4	6.4	289	21.7	21	17	69	7.9	93	3.5	75	129	3.3	1	10.5	32.6	1	1	0	0	0	0	0	0	0	1	0	1	1	0	0	0	0
1	58.7744	101	92	51	37	91	23.3	7.1	172	18.8	17	26	33	7.7	92	2.4	134	130	4.5	1	11	42	1	1	0	0	0	0	0	0	0	1	0	1	1	0	0	0	0
1	58.626	97	56	41	36.11	91	21.2	6.4	251	12.7	14	28	28	8.3	96	2.6	141	134	3.9	1.1	12.1	35.6	1	1	0	0	0	0	0	0	0	1	0	1	0	0	0	0	0
1	58.626	59	95	38	34.9	63	27.5	8	201	2.2	27	9	75	6.9	95	4.9	151	135	5.3	3.1	34.2	48.5	1	1	0	0	0	0	0	0	0	1	0	1	0	0	0	0	0
1	57.3425	60	93	39	37	97	29.3	9.8	127	3.5	16	20	22		104	1.2	203	137	4.1	1	11.3	30.8	1	1	0	0	0	1	0	0	0	1	0	0	1	0	0	0	0
1	76.8539	70	51	25	35.94	94	32	9.6	84	11.3	13	21	17	7.4	103	4	100	137	3.3	1.2	13.6	34.6	0	0	0	0	0	0	0	0	0	1	0	1	1	0	0	0	0
1	71.285	64	102	48	36.61	94	15.8	5.9	93	6.2	11	22	27	7	95	2.1	103	126	3.5	1.3	13.6	25.9	0	0	0	0	0	0	0	0	0	0	0	1	1	0	0	0	0
1	77.3665	76	93	63	36.78	92	21.1	7.1	91	7	12	23	19	7.9	105	1.4	130	140	4.5	1.9	20.1	34.5	0	0	0	0	0	0	0	0	0	0	0	1	0	0	0	0	0
1	59.241	81	84	24	36.72	90	27.5	9.2	41	3.3	14	19	17	7.3	106	0.7	96	143	3.5	1.1	11.5	28.5	1	0	0	0	0	0	0	0	0	0	0	0	1	0	0	1	0
1	48.6233	89	90	48	36.56	93	18.9	7	53	0.1	11	22	8	6.7	110	0.7	91	140	3	1.4	16	35.4	0	0	0	0	0	0	0	0	0	0	0	0	1	0	0	1	0
0	78.8784	82	91	30	36.83	88	20.7	6.7	11	0.1	8	27	28	8	107	0.6	138	144	3.2	1.5	16.9	28.1	0	0	0	0	0	0	0	1	0	0	0	0	1	0	0	0	0
0	78.8784	62	90	45	36.33	92	28.5	9.5	240	46.3	16	20	29	8.6	103	1.6	124	139	3.6	1.3	14.5	24.3	0	0	0	0	0	0	0	1	0	0	0	0	1	0	0	0	0
1	52.4181	69	74	43	36.33	94	24.2	8.6	115	10.3	11	23	10	8	103	0.5	107	134	3.9	1.1	12.4	24.1	0	0	0	0	0	0	0	0	0	0	0	0	1	0	0	0	0
0	86.5314	70	114	36	36.67	93	20	6	93	57	15	24	14	8.5	106	0.8	74	145	4.3	1	10.5	25.8	0	0	0	0	1	0	0	0	0	0	0	0	1	0	0	0	0
1	63.6347	78	96	35	36.78	91	25.1	7.9	120	5.8	21	19	26	8.6	89	4.8	74	133	4.7	5.1	55.8	36.3	0	1	0	0	0	0	0	0	0	0	0	1	1	0	0	0	1
1	63.6347	76	85	15	36.5	95	27.8	8.6	100	4.2	15	24	24	8.9	95	3.3	130	136	3.6	2.6	28.7	34.3	0	1	0	0	0	0	0	0	0	0	0	1	1	0	0	0	1
1	78.7237	70	102	43	36.1	93	28.1	9.7	107	7.9	10	23	14		106	0.7	119	134	5.1	1.3	15.1	38.2	1	0	1	0	0	0	0	0	0	1	0	0	1	0	0	0	0
1	78.6338	66	92	34	36.56	93	22.8	7.3	164	1.2	15	17	15	7.4	97	0.7	88	130	3.2	1.3	14	28	0	0	0	0	0	0	0	0	0	0	0	0	1	0	0	0	0
1	54.3924	67	105	42	36.11	91	36.6	11.4	143	8.4	11	28	9	8	108	0.5	124	145	3.3				0	0	0	0	0	0	0	0	0	0	0	0	1	0	0	0	0
1	71.3477	80	54	35	37.06	90	25.9	8.3	137	9.6	10	21	17	7.8	111	1	98	146	3.1	1.6	16.9	31.1	0	0	0	0	0	0	0	0	0	0	0	0	1	0	0	0	0
0	91.6059	77	101	50	36.72	95	26.4	8.4	80	9.1	9	25	17	8.1	101	1.2	109	136	3.9	1.2	13	25.3	0	0	0	0	0	0	0	0	0	0	0	0	0	0	0	0	0
0	91.6059	74	84	42	35.56	93	24.4	7.9	82	8.6	8	20	13	7.7	105	0.8	157	133	4	1.3	13.8	25	0	0	0	0	0	0	0	0	0	0	0	0	0	0	0	0	0
0	69.371	72	87	39	35.78	87	21.9	6.9	61	16.7	13	23	50	9	103	0.8	148	135	4.5	1	10.6	30.3	0	1	0	0	0	0	0	0	0	0	0	1	1	1	0	0	0
0	69.371	80	109	43	36.78	92	22.8	6.9	321	4.8	16	19	28	8.9	99	1.1	121	133	4.4				0	1	0	0	0	0	0	0	0	0	0	1	1	1	0	0	0
1	35.9803	74	117	65	35.94	93	36.3	13	226	8.8	14	26	5	9.6	101	0.7	142	137	3.8	1	11.8	79	0	0	0	0	0	0	0	0	0	0	0	0	1	0	0	0	0
0	63.2813	74	115	58	35	92	39.2	13.7	228	10.1	14	26	14	9.4	102	0.7	114	138	3.9	1.2	13.9	22.7	0	0	0	0	0	1	0	0	0	0	0	0	1	0	0	0	0
1	85.9903	56	84	37	36.39	70	21.9	6.7	59	5.3	13	30	40	8.4	95	3.3	115	139	3.6	2	21.6		1	1	1	1	0	0	0	0	0	0	0	1	1	0	0	0	1
1	58.575	92	79	43	35.83	95	22.1	7.3	43	2.7	10	24	11	7.6	110	0.8	97	140	3.8	1.3	14.6	30.9	0	0	0	0	0	0	1	0	0	0	0	0	1	0	0	0	0
1	59.4339	65	140	65	37.17	92	20.1	6.9	17	1.1	16	21	65	7.9	109	5.4	80	142	5.2	1.1	12.6	26.4	0	1	0	0	0	0	1	0	0	0	0	1	1	0	0	0	0
1	59.0367	84	80	45	36.39	90	21.1	7.1	9	0.1	11	16	14	7.1	104	0.9	134	134	3.1	1.3	14.5	29.5	0	0	0	0	0	0	1	0	0	0	0	0	1	0	0	0	0
1	59.0367	78	87	49	35.5	95	29.1	9.9	263	11.1	12	25	8	7.9	102	0.7	137	138	4	1.2	14.3	26	0	0	0	0	0	0	1	0	0	0	0	0	1	0	0	0	0
1	68.2464	59	101	51	36.61	98	35.1	11.8	244	7	17	16	14	8.1	98	0.9	113	132	4.2	1.2	13	26.7	0	0	0	0	1	0	0	0	0	0	0	0	1	0	0	0	0
1	68.2464	58	98	61	36.44	96	27.3	8.9	274	10.3	16	24	17	8.4	94	0.6	124	130	3.8				0	0	0	0	1	0	0	0	0	0	0	0	1	0	0	0	0
0	39.5259	62	105	56	36.33	91	38.2	12.4	274	18.2	20	19	9	8.8	103	0.7	170	138	4	1	11.3	26.6	0	0	0	0	1	1	0	0	0	0	0	0	0	0	0	0	0
1	60.2769	85	102	51	36.44	93	37	12.7	80	29.1	17	14	21	7.6	90	0.8	57	127	3.5	1.1	12.2	38.9	0	0	0	0	0	1	0	0	1	0	0	0	1	0	0	0	1
1	62.5087	58	69	51	37.06	75	36.8	11.6	189	5.9	8	25	23	8.6	103	1.3	114	137	4.1	0.9	10.1	22.7	0	0	0	0	1	1	0	0	0	0	0	0	0	0	0	0	0
1	72.0788	65	63	35	35.61	99	24.3	7.9	147	10.4	9	17	17	7.8	109	1.4	97	140	4	1.2	12.9	20.8	0	1	0	0	0	0	0	0	0	0	0	0	0	0	0	0	0
1	72.0267	60	95	42	36.44	94	21.8	7.2	374	19.1	9	19	22	7.7	101	1.8	126	134	4.4	1.3	14.1	26.4	0	1	0	0	0	0	0	0	0	0	0	0	0	0	0	0	0
1	82.2334	53	79	38	34.9	93	28	8.6	119	5.9	13	20	45	8.6	104	3.5	94	137	3.9	1	11.1	29.6	1	1	1	0	1	0	0	0	0	0	0	1	1	0	0	0	1
0	69.1334	115	85	37	34.83	91	21.9	7.6	15	0.2	13	21	32	6.8	102	0.6	108	133	3.1	1.3	14.7	30	0	0	0	0	0	0	0	0	0	0	0	0	1	0	0	0	1
1	89.1552	71	98	38	36.39	85	26.9	8.2	392	24.2	20	24	77	7.9	104	4.3	296	144	4.1	1.2	13.4	31.3	1	0	1	0	0	0	0	0	0	1	0	0	1	0	0	0	1
1	89.1552	79	87	39	35.78	97	38.6	12.4	259	21.1	16	15	27	7.6	104	1.2	275	137	3.2	3	32.9	78.2	1	0	1	0	0	0	0	0	0	1	0	0	1	0	0	0	1
1	72.6489	80	95	50	36.33	93	28.5	10	101	5.1	11	22	18	8.8	101	1	101	137	4.4	1.1	12.3	26	0	1	0	0	0	0	0	0	0	0	0	0	0	0	1	0	0
0	74.5859	75	109	54	35.83	84	38.4	12	296	4.1	15	30	14	8.5	102	0.7	82	139	3.9				0	1	0	0	0	1	0	0	0	0	0	0	1	0	0	0	0
0	74.9381	68	93	47	35.56	88	42.5	14	315	5.9	17	24	23	7.5	101	1	98	140	4.6				0	1	0	0	1	1	0	0	0	0	0	0	1	0	0	0	0
0	73.4056	67	88	43	36.67	88	48.6	14.7	258	7.2	15	16	17	9.7	103	1	110	131	3.8	1.1	12.9	22.4	1	1	0	0	0	1	0	0	0	0	0	0	1	0	0	0	0
0	73.5836	67	82	42	36.11	88	36.5	11.6	256	17.6	15	21	14	8.2	102	1.3	93	139	3.7	1.2	13.8	27.3	0	1	0	0	0	1	0	0	0	0	0	0	1	0	0	0	0
0	73.9007	57	111	36	36	84	35.8	11.8	385	5.7	15	24	13	9	105	0.7	104	141	4				1	1	0	0	0	1	0	0	0	0	0	0	1	0	0	0	0
1	69.9024	61	86	37	36.39	90	17.2	5.3	28	9.7	15	23	23	8.6	97	1.5	397	130	4.9	1.9	21	35.9	0	0	0	0	1	0	0	0	0	0	0	1	1	0	0	0	1
1	67.575	85	67	46	36.83	79																	0	0	0	0	0	1	0	0	0	0	0	0	1	0	1	0	1
0	84.1359	105	80	11	35	94	40.4	13.1	196	9.1	16	17	32	7.8	92	1.1	77	132	4.3	5.8	54.3	32.2	0	1	0	0	1	0	0	0	0	0	0	0	1	0	0	0	0
0	84.5746	89	80	41	35.11	76	40.9	13.3	146	15.1	14	21	63	9	99	1.8	97	137	4.2	2.9	29.6	37.6	0	1	0	0	0	0	0	0	1	0	0	0	1	0	0	0	1
0	84.2381	92	82	43	35.83	81	40.6	12.7	187	6.3	21	22	33	9.1	95	1.3	81	134	4	8.4	73.8		0	1	0	0	0	0	0	0	0	0	0	0	1	0	0	0	0
0	64.9796	85	114	54	36.5	92	22.9	7.6	236	15.1	12	10	29	7.5	98	1	151	125	4	1.1	11.7	26.6	1	0	0	0	0	0	0	0	0	0	0	0	0	0	0	0	0
0	66.2106	62	49	16	36.33	96	23.3	7.8	265	17.8	15	5	48	7.4	99	2.8	121	138	3.8	1	10.8	22.5	1	0	0	0	1	0	0	0	0	0	0	0	0	0	0	0	0
0	67.6001	90	122	48	36.61	92	27.7	9.3	384	17.9	13	16	16	8.6	104	1.1	120	139	3.3	1.1	12.3	24.4	1	0	0	0	0	0	0	0	0	0	0	0	0	0	0	0	0
0	66.3218	65	108	47	36.56	92	25.5	8.6	377	16.2	12	13	15	8.7	101	0.8	128	132	2.8	1	11.1	16	1	0	0	0	0	0	0	0	0	0	0	0	1	0	0	0	0
1	81.3107	59	67	38	36.89	92	33.5	10.8	111	15.2	11	17	28	8.6	107	1.7	121	141	3.8	1.2	12.5	31.2	0	1	0	0	0	0	0	0	1	0	0	1	0	0	0	0	0
1	72.5113	68	80	47	34.5	85	27.6	8.9	161	3.4	9	28	12		110	0.5	88	143	3.9	1.5	16.7	32.4	0	0	1	0	0	1	0	0	0	0	0	0	1	0	0	0	0
1	81.6773	70	97	47	36.06	85	27.1	9.6	252	3.5	12	25	16	8.7	96	0.7	108	137	3.4				0	0	0	0	0	0	0	0	0	0	0	0	1	0	1	0	0
1	74.4096	65	99	65	36.56	92	40.5	13.1	164	7.9	11	24	21	8.9	105	0.8	92	142	4	1.1	12.1	27.2	0	0	0	0	0	0	0	0	0	0	0	0	0	0	0	0	0
1	73.911	71	85	44	36.39	91	30.8	10.2	122	9.7	12	21	20	8.4	106	0.8	123	141	4.3	1.2	12.5	25.9	0	0	0	0	0	0	0	0	0	0	0	0	1	0	0	0	0
1	69.9729	61	104	50		93	27.9	10	131	6.9	11	23	18		106	1.2	97	136	4	1.2	14.2	30.8	0	0	0	0	0	0	0	0	0	0	0	0	1	0	0	0	0
0	47.1911	42	102	45	36.67	90	45.1	14.2	265	9.3	11	23	12		106	0.7	131	140	5.1				0	0	1	0	0	0	0	0	0	0	1	0	0	0	0	0	0
0	66.1001	47	85	43	36.72	90	27.9	8.5	237	5.9	17	22	29	8.4	102	1.9	118	138	3.6	1.2	13.3	44.6	1	1	0	0	0	0	0	0	0	0	0	1	0	0	0	0	0
0	71.184	87	100	57	36.22	94	39.7	12.8	211	6.7	14	22	30	9.2	84	1.6	139	126	3.3	2.2	24.4	35.6	1	1	1	0	0	0	0	0	1	0	0	1	0	0	0	0	0
0	78.8895	82	123	73	37.11	92	35.2	11.9	237	7.1	15	23	15		100	0.8	109	135	3.1				0	1	0	0	0	0	0	0	0	0	0	0	1	0	0	0	0
0	59.8852	84	82	53	36.7	93	26.8	9.4	167	14.6	8	23	10		108	0.6	99	139	3.9	1.2	14.2	25	0	0	0	0	0	0	0	0	0	1	0	0	1	0	0	0	0
1	85.9755	43	89	42	36.06	93	33.5	10.8	129	11.2	16	26	17	7.8	101	1.1	166	139	3.7	1	10.9	27.5	0	0	0	0	0	0	0	0	0	0	0	0	1	0	0	0	0
0	79.9815	64	63	29	35.17	76	26.2	8.5	21	0.1	10	10	29	7.1	104	1.1	146	132	4.4	2.4	25.6	28.1	0	0	0	0	1	0	0	0	0	0	0	0	1	0	0	0	1
1	78.0333	62	97	38	36.28	92	28.7	8.6	162	5.9	16	13	21	7.9	100	1.3	93	132	5.1	1.6	17.5	150	0	1	0	0	0	0	0	0	0	0	0	1	0	0	1	0	0
0	74.5944	78	95	34	36.39	95	35.5	11.7	171	7.9	10	25	22	9.1	101	0.7	102	136	4				0	1	0	0	0	1	0	0	1	0	0	0	1	0	0	0	0
0	74.5944	60	83	32	36.17	92	38.7	12.7	142	7.3	15	28	15	8.9	96	0.6	140	135	3.5				0	1	0	0	0	1	0	0	1	0	0	0	1	0	0	0	0
0	74.8927	85	83	32	36.17	86	39.2	13.1	95	10.1	14	26	20	8.8	93	0.9	87	133	3.7	1.2	12.6	31.1	0	1	0	0	0	0	0	0	1	0	0	0	1	0	0	0	0
0	76.9193	82	99	43	36.28	96	14.9	4.9	170	5.8	12	22	22	7.8	102	0.7	103	135	4.1	1	11.1	22.4	0	0	0	0	0	0	0	0	0	0	0	0	1	0	0	0	0
1	79.1881	71	114	66	36.72	88	43.3	14.7	177	9.5	11	26	12	9.1	97	0.7	113	135	4.1	1.4	15	30.1	0	1	0	0	0	1	0	0	0	0	0	0	1	0	0	0	0
0	87.3488	71	114	57	35.89	88	38.5	13.6	214	8.7	14	29	34	8.7	98	1.3	147	139	3.5	1	11.6	50.5	1	1	0	0	0	1	0	0	0	0	0	0	1	0	0	0	0
0	86.8198	64	125	56	36.06	86	37.2	12.1	264	23.1	16	29	16	8.3	95	0.9	193	136	3.6	1	11.8	27.9	0	0	1	0	0	1	0	0	0	0	0	0	1	0	0	0	0
0	74.4762	85	105	54	36.67	92	35.5	11.2	219	7.7	6	30	12	9.3	96	0.5	111	133	4.1	1.1	11.4	33.7	0	0	0	0	0	1	0	0	0	0	0	0	0	0	0	0	0
1	64.7086	77	87	58	36.44	89	21.9	7.2	20	3.6	9	27	15	6.4	95	1	92	138	2.8	1.6	17.6		0	0	0	0	0	1	0	0	0	0	0	0	1	0	0	0	0
0	72.8428	66	110	56	36.33	96	30.8	10.2	370	12.3	15	18	23	8.8	103	0.7	100	139	3.5	1.1	11.4	28.7	0	1	0	0	0	0	0	0	0	0	0	0	1	0	0	0	0
0	74.4681	68	90	50	36.67	88	35.5	11.2	400	9.2	16	25	19	9.1	99	0.8	133	136	4.2	1.7	19	32.4	0	1	0	0	0	0	0	0	0	0	0	0	0	0	0	0	0
0	64.1111	66	76	41		87	25.1	8.1	77	13.3	10	19	8		108	0.6	131	139	4.4	1.1	11.5	26.6	0	0	1	0	0	0	0	0	0	0	0	0	1	0	0	0	0
0	72.8023	65	85	36	36.56	60	31	9.9	174	7.7	13	23	17	7.5	104	1.3	119	142	4.4	1	10.7	25.7	0	0	0	0	0	0	0	0	0	0	0	1	1	0	0	0	0
0	83.879	62	92	31	35.72	88	27.4	7.4	303	10.4	7	31	17	8.9	95	0.8	118	134	4.4	1.1	12		0	1	0	0	0	1	0	0	0	0	0	0	1	0	0	0	0
0	84.0723	69	119	50	36.67	93	33.3	9	413	13.1	12	31	26	10.6	92	0.8	146	135	4.5	1.2	12.5	33.1	0	0	0	0	0	1	0	0	0	0	0	0	0	0	0	0	0
1	87.9468	62	69	45	36.11	94	34.6	12.6	128	9.6	17	16	17	7.5	70	1	119	107	3.8	1.1	11.6	24.7	0	0	0	0	0	0	0	0	0	1	0	0	1	0	0	0	0
1	69.2173	60	88	42	35.4	97	29.3	9.6	98	1.2	13	25	11		99	0.9	97	134	3.9	1.1	12.4	31.4	0	0	0	0	0	0	0	0	0	0	0	0	0	0	0	0	0
1	64.3226	77	74	38	35.39	94	22.3	7.5	21	1.3	19	11	32	8.2	104	1	54	132	4.1	1.6	17.4	31	0	0	0	0	0	0	0	0	0	0	0	0	1	0	0	0	0
1	65.4592	46	81	39	37.39	89	25	7.7	137	7.9	11	21	15	7.2	94	1.1	56	130	4.6	1.7	18.5	29.7	1	1	0	0	0	0	0	0	1	1	0	0	1	0	0	0	1
1	64.8626	68	74	41	37.9	87	28.3	8	177	5.1	11	19	11	7.4	109	1.5	96	142	2.9	1.7	18.2	31.3	0	0	0	0	1	0	0	0	0	0	1	1	1	0	0	0	1
1	73.9857	75	83	49	36.4	91	23.4	7.4	117	4.6	13	28	42	8.4	91	1.5	126	132	3	1.6	17.5	31.7	0	1	0	0	0	0	0	0	0	0	0	1	0	0	0	0	0
1	73.5329	70	85	47	36.61	92	20.4	6.4	106	8.1	25	12	78	6.5	94	4.3	101	133	3.8	1.4	15.4	28.7	0	1	0	0	0	0	1	0	1	0	0	0	1	0	0	0	0
1	65.1827	54	101	69	36	92	25.7	8.8	73	0.3	11	27	9	9.2	96	0.8	192	134	4.2	1.1	11.5	31.1	0	0	0	0	1	0	0	0	1	0	0	0	1	0	0	0	0
1	83.033	72	102	39	36.39	93	20.8	6.2	60	2.4	8	20	26	7.4	106	0.8	107	135	4.8	1.6	17.5	35.8	0	0	0	0	0	0	0	0	0	0	0	0	1	0	0	0	1
1	48.62	58	88	44	35	95	28.2	9.8	127	8.8	11	24	16	7.9	102	0.8	120	133	4.1	1	10.9	23.7	0	0	0	0	0	0	0	0	0	0	0	0	0	0	0	0	0
1	38.1989	107	111	68	36.67	92	32.7	10.6	414	12	12	31	4	8.4	96	0.8	118	135	4.3	1.2	13.2	30.1	0	0	0	0	0	0	0	0	0	0	0	0	1	0	0	0	0
0	82.7718	70	97	50	36.39	95	24.8	7.6	154	7.8	4	35	66	8.5	95	1.4	181	134	3.7	1.4	15.3	26.5	0	1	0	0	0	1	0	0	0	1	0	1	1	0	0	0	0
1	77.8715	58	66	40	36.78	93	43.2	14.9	120	5.1	14	22	20		101	0.8	125	138	4.2	1.1	11.6	21.3	0	0	0	0	0	0	0	0	0	0	0	0	1	0	0	0	0
1	80.4843	67	65	32	35.5	97	32.9	12.3	390	35.5	15	16	26	7.4	99	2	94	134	3.8	1.5	17	32.1	0	0	0	0	0	0	0	0	0	0	0	0	1	0	0	0	0
0	55.7177	94	82	43	36.56	90	23	7.9	44	5.3	11	27	21	7.7	103	1.2	111	138	4.2	1.9	20.5	25.2	0	0	0	0	0	0	0	1	1	0	0	0	1	1	0	0	0
0	64.3341	95	77	44	36.5	88	21.2	6.9	68	5.8	12	23	21	6	95	0.2	99	132	3	1.4	15.3	27.5	0	1	0	0	0	0	0	0	0	0	0	0	1	0	0	0	1
0	64.3341	89	85	51	36.67	90	36.3	11.9	84	7.4	13	18	16	7.5	109	0.6	114	140	3.7	1.3	14	27.5	0	1	0	0	0	0	0	0	0	0	0	0	1	0	0	0	1
0	79.437	77	102	43	35.83	98	35.2	11.8	189	6.6	11	23	17	8.7	105	0.8	81	140	4.3	1	12.1	31.6	0	0	0	0	0	0	0	0	0	0	0	0	1	0	0	0	0
0	43.142	50	103	61	37.06	97	31.3	10.6	291	9.6	11	22	9	8	103	0.6	112	141	3.3	1.1	11.6	26.7	0	0	1	0	1	0	0	0	0	0	0	0	1	0	0	0	0
1	78.4065	79	81	55	36.33	91	21.6	6.6	42	29.5	15	19	23	8.5	97	2.1	118	138	3.6	1.5	16.4	25.7	1	1	1	0	0	0	0	0	0	0	0	0	1	0	0	0	0
1	78.3712	67	95	25	35.94	89	28.3	8.7	372	10.7	12	17	28	8.8	97	1.8	112	130	4.3	1.2	12.9	25	1	1	1	0	0	0	0	0	0	0	0	1	1	0	0	0	0
1	78.3189	59	78	47	36.11	87	18.4	6	25	0.1	9	19	34	7.5	101	1.3	118	132	3.3	1.5	16.4	37.7	1	1	1	0	0	0	0	0	0	0	0	0	1	0	0	0	0
1	78.3189	71	94	45	36.44	93	28.5	8.7	231	21.5	11	21	6	8.1	102	0.9	104	137	3.5	1.5	16	45.9	1	1	1	0	0	0	0	0	0	0	0	0	1	0	0	0	0
1	78.3189	60	94	48	36.67	92	28.5	8.7	252	21.5	11	22	9	8.1	102	1	104	139	3.5	1.5	16	72.8	1	1	1	0	0	0	0	0	0	0	0	0	1	0	0	0	0
1	42.2064	55	99	52	36.33	95	25.4	9.6	379	9.9	16	23	22	8.2	104	0.7	90	139	3.6	0.9	10.2	22.6	0	0	0	0	0	0	0	0	1	0	0	0	1	0	0	0	0
1	40.395	60	87	45	36.17	94	32.7	11.2	280	7.8	14	28	8	8.3	98	0.7	89	139	3.9	1	12.2	19.6	0	0	0	0	0	0	0	0	1	0	0	0	1	0	0	0	0
1	84.4991	64	104	40	36.11	91	29.6	9.8	188	5.8	10	22	15	7.4	112	0.9	129	141	3.7				0	0	0	0	0	0	0	0	0	0	0	0	1	0	1	0	0
0	66.4035	55	84	48	36.67	88	30.4	9.7	242	5	16	26	5	8.5	100	0.8	164	142	3.7	1.2	12.5	26.5	0	0	0	0	0	1	0	0	0	0	0	0	1	0	0	0	0
0	66.1473	51	106	55	36.39	93	35.9	11.5	251	7.6	16	20	10	9.4	107	0.6	108	139	4.4	1.1	12.2	21.7	0	0	0	0	0	0	0	0	0	0	0	0	1	0	0	0	0
0	66.1473	58	98	57	36.56	92	39.8	13	263	7.6	17	23	10	9.6	103	0.8	85	140	4	1.1	11.9	28.8	0	0	0	0	0	0	0	0	0	0	0	0	1	0	0	0	0
0	64.5916	71	82	36	36.67	93	17.7	6.4	7	1.4	10	20	27	6.5	106	0.6	106	137	3.7	1.1	11.9	21.9	0	0	0	0	0	0	0	0	0	0	0	0	1	0	0	0	0
1	93.3288	75	99	30	34.6	95	25	7.7	136	3	11	19	25	7.9	107	1.3	90	134	4.2	1.5	16.2	74.6	0	1	1	0	0	0	0	0	0	0	0	0	1	0	0	0	0
0	88.9913	70	68	42	35.94	93	21.7	7.1	192	9	8	22	5	7	102	0.5	75	133	3.5	2.2	24.1		0	0	0	0	0	1	0	0	0	0	0	0	1	0	0	0	0
0	88.9913	61	74	46	36.33	95	32.1	10.5	405	17.8	8	22	12	8.1	101	0.5	88	131	4				0	0	0	0	0	1	0	0	0	0	0	0	1	0	0	0	0
0	87.4617	64	96	47	35.28	91	33.2	10.9	141	4.8	15	25	27	9.3	98	1	110	133	3.9	1	10.9	39.3	0	1	0	0	0	0	0	0	0	0	0	0	0	0	0	0	0
1	89.8921	68	84	40	34.6	94	22.3	7.8	112	4	12	18	17	8.2	103	1.4	80	135	4	1.1	12.1	37.1	1	0	1	0	1	0	0	0	0	0	0	1	1	0	0	0	0
1	90.3694	74	63	40	34.78	91	25.5	8.6	92	13	17	19	56	7.9	96	3.2	156	129	3.4	7.2	71.3	89.5	1	0	1	0	1	0	0	0	0	0	0	1	1	0	0	0	1
0	91.6563	85	93	49	36.67	96	27.5	9.1	281	9.8	11	20	28	8.8	107	0.9	88	138	3.8	1.8	19.7	29.1	0	1	0	0	0	0	0	0	1	0	1	0	1	0	0	0	0
0	91.6563	69	96	44	36.56	91	32.2	10.6	178	10.9	10	23	20	9	101	0.7	106	136	4	1.4	15	29	0	1	0	0	0	0	0	0	1	0	1	0	1	0	0	0	0
1	72.1005	63	105	39	36	88	31.4	10.8	172	7.8	16	19	46	8.4	96	1.8	119	135	3.2	1.3	14.3	43	1	1	0	0	1	0	0	0	0	0	0	0	0	0	0	0	0
1	72.1005	60	91	33		88	24.2	8.1	127	8.8	12	22	27	8.7	103	1.3	109	136	3.8	1.2	12.8	28.4	1	1	0	0	1	0	0	0	0	0	0	0	0	0	0	0	0
1	83.7433	70	60	43	36.39	96	32.7	9.9	238	6.9	13	19	7	7.8	107	1	118	140	3.3	1.6	17.3	66.1	0	0	0	0	1	0	0	0	0	0	0	0	1	0	0	0	0
1	62.2472	90	87	45	36.67	92	28.2	9.6	116	6.7	14	27	15	8.7	104	0.8	163	141	3.8				0	0	0	0	0	0	0	0	0	1	0	0	1	0	0	0	0
0	44.4075	90	103	58	36.44	90	32	10.2	344	4.9	17	18	8	8.4	105	0.6	77	138	3.6	1.1	12	33.4	0	0	0	0	0	1	0	0	0	0	0	0	1	0	0	1	0
1	47.4676	83	101	50	35.6	94	30.4	10	23	1.9	15	5	11	7.3	99	0.8	68	138	3.5	1.1	12	24.1	0	0	0	0	0	0	0	0	0	0	0	0	1	0	0	0	0
0	85.9194	62	91	31	36.67	88	32	10.7	76	5	9	27	24	9.3	107	1.3	103	139	4.3	1.2	14.3	27.4	0	0	0	0	0	0	0	0	0	1	0	0	1	0	0	0	0
0	71.4068	68	84	47	36.44	91	27.6	9.1	176	9	15	18	17	7.6	98	0.9	93	133	3.8	1.4	15	38.5	0	1	0	0	0	1	0	0	0	1	0	0	0	0	0	0	0
0	50.7876	86	97	54	36.11	94	22	7.1	328	20.8	16	13	54	7.4	91	2	203	123	5.6	1	10.5	22.1	0	0	0	0	0	0	0	0	0	1	0	0	1	0	0	0	0
0	80.795	81	96	43	36.61	87	29.2	9.5	196	11.5	7	15	24	7.1	112	1.8	83	140	4.5	1.4	14.8	39.1	0	0	0	0	0	0	0	0	0	0	0	0	0	0	0	0	1
1	46.6132	54	87	44	36.5	97	22.9	7.2	16	2.6	7	25	13	7.6	104	0.6	93	138	4.1	1.9	21.1	50.4	0	0	0	0	0	0	0	0	1	0	0	0	0	1	0	0	0
1	46.4703	60	93	54	36.06	93	23	8.4	17	2.4	10	21	17	7.3	92	0.7	105	123	4.7	1.6	17.3	41.5	0	0	0	0	0	0	0	0	1	0	0	0	0	1	0	0	0
0	90.5124	50	25	20	36.56	96																	0	1	1	0	0	0	0	0	0	0	0	1	1	0	0	0	1
0	90.2967	65	112	33	36.44	94	34.4	10.3	279	19.1	20	21	23	9.8	99	3.6	116	136	4.8	1.1	11.7	31.8	0	1	1	1	0	0	0	0	0	0	0	1	1	0	0	0	0
0	88.159	67	130	44	36.11	92	25	7.6	274	6.1	18	20	98	8.5	106	3.4	90	144	3.9	1.1	12.3	62.2	0	1	0	0	0	0	0	0	0	0	0	1	1	0	0	0	0
0	77.3084	61	91	45	37	100	19.5	6.8	15	0.1	10	27	15	8.5	101	0.5	110	138	3.8	1.2	13.5	27	0	0	0	0	0	0	0	0	0	0	0	0	0	0	0	0	0
0	77.9897	70	111	41	36.78	93	22	6.7	41	3.8	11	23	17	7.5	108	0.8	86	144	3.9	1.4	14.9	26.2	0	0	0	0	0	0	0	0	0	0	0	0	0	0	0	0	0
1	91.5869	79	93	61	37	94	38.8	12.9	272	10.8	11	21	28	8.1	101	0.8	82	136	4.7	1	10.6	26.1	0	0	0	0	0	1	0	0	0	0	0	0	1	0	0	0	0
0	62.6563	74	94	30	36.28	90	35.7	12.2	196	3.4	9	26	11	8.3	101	0.6	107	134	4	1	11.1	28.1	0	0	0	0	0	0	0	0	0	0	0	0	1	0	0	0	0
0	62.8882	62	92	40	36.67	94	29	9.4	151	3.8	12	25	8	8.6	99	0.5	95	132	3.5	1.2	12.9	28.3	0	0	0	0	1	0	0	0	0	0	0	0	1	0	0	0	0
0	82.6679	68	113	46	35.78	94	24.7	9	32	2.6	12	26	17	8.9	98	0.8	115	135	4.3	1.1	13	26.6	0	0	1	0	0	0	0	0	0	0	0	0	1	0	0	0	0
0	79.1925	50	72	50		94	20	6.6	100	12.7	16	19	14	8.6	102	0.8	111	140	3.4	1	11.1	25.2	0	0	1	0	0	0	0	0	0	0	0	0	0	0	0	0	0
0	78.0664	49	91	51	36.44	89	31.3	10.8	212	9.3	15	23	12	8.1	90	1	107	135	2.9	1.2	12.7	29	0	0	1	0	0	0	0	0	0	0	0	0	0	0	0	0	0
0	52.7034	60	102	48	36.67	94	36.6	11.7	245	5.1	16	27	14	9.1	99	0.8	113	138	4	0.9	9.7	29.4	0	0	0	0	0	0	0	0	0	0	0	0	1	0	0	1	0
0	82.2534	87	82	50	36.67	96	20.6	7.1	24	0.6	9	22	13	7.3	94	1	145	125	4.1	1	11.1	29.1	0	0	0	0	0	0	0	0	0	1	0	0	1	0	0	0	0
1	82.3507	81	67	41	36.56	90	31.4	10.4	113	9.3	16	18	13	7.2	98	0.6	128	142	2.8	1.2	13	32.5	0	0	0	0	0	0	0	0	0	1	0	0	1	0	0	0	0
1	66.2738	81	104	70	36.56	94	29.9	9.1	230	35.9	15	18	41	6.5	103	1.1	136	140	4.8	1.2	13.1	26.1	0	0	0	0	0	0	0	0	0	0	0	0	1	0	0	0	0
1	67.6013	122	91	76	36.72	89	30.2	9.6	143	8.8	15	19	18	8	98	1.3	87	136	4.3	1.1	11.5	23.3	0	0	0	0	0	0	0	0	1	0	0	0	1	0	0	0	0
1	66.3104	100	90	51	37	95	20.7	6.7	50	1.8	16	21	16	7.2	99	1.1	117	136	4.1	1.5	15.8	26.7	0	0	0	0	0	0	0	0	1	0	0	0	1	0	0	0	0
1	91.3855	60	117	42	36.44	90	27.4	9.5	181	3.9	15	25	23	9.1	95	1.5	114	132	3.9	1.1	13.3	42.2	0	1	0	0	0	0	0	0	0	0	0	1	1	0	0	0	0
1	80.1303	54	117	51	36.28	94	33.1	10.7	316	9.7	15	26	17	8.8	92	0.7	100	130	4	1.1	11.7	25.7	0	0	0	0	1	0	0	0	0	0	0	0	1	0	0	0	0
1	80.0431	33	108	43	36.61	98	33.5	10.6	172	7.6	16	23	19	9	102	0.8	93	139	3.5	1	10.5	24	0	0	0	0	1	0	0	0	0	0	1	0	1	0	0	0	0
0	84.0803	73	105	44	36.72	88	38	11.8	222	5.4	12	24	13	9.1	100	0.6	115	138	4.5	0.9	10.3	25.9	0	1	0	0	0	0	0	0	0	0	0	0	0	0	0	0	0
1	60.3098	65	89	42	36.44	94	36.7	11.8	174	9.6	13	28	14	8	102	0.9	96	141	3.3	1.2	13.3	26.7	0	1	0	0	1	0	0	0	0	1	1	0	0	0	0	0	1
0	84.3294	78	60	40	36.67	86	29.9	10	161	12.4	10	29	33	8.7	102	1.1	101	142	3.4	1.9	20.1	23.3	0	1	0	0	0	0	0	0	0	0	0	0	1	0	0	0	0
1	71.8478	58	73	41	35.94	99	25.9	9.7	108	10.1	9	20	16	7	111	0.7	129	137	3.7	1	12.2	22.2	1	0	0	0	0	0	0	0	0	0	1	0	1	0	0	0	0
1	67.3608						32.2	11	8	47.8	17	17	25	8.4	96	0.8	101	135	3.9	1.2	12.9	20.4	0	0	0	0	0	0	0	0	0	0	0	0	1	0	0	0	0
1	67.3608	74	115	68	36.39	94	32.2	11	8	47.8	17	17	25	8.4	96	0.8	101	135	3.9	1.2	12.9	20.4	0	0	0	0	0	0	0	0	0	0	0	0	1	0	0	0	0
1	70.9352	77	87	46	36.56	92	36.4	12.5	193	9.9	18	23	16	6.5	90	1.8	68	131	2.8	3.8	42.9	60	0	0	0	0	0	0	0	0	1	1	0	0	1	1	0	0	1
1	70.9352	114	103	55	36.67	93	38.6	12.8	160	2.9	11	17	7	6.9	92	0.5	150	129	3.9	5.8	64.9	75.8	0	0	0	0	0	0	0	0	1	1	0	0	1	1	0	0	1
1	64.7096	90	90	48	36.72	95	26.4	8.3	198	9.6	9	32	14	9.1	96	0.3	109	137	4	1.4	15	56.1	0	0	0	0	0	0	0	0	0	0	0	0	1	0	0	0	0
1	64.7096	86	101	48	36.72	94	22.9	7.3	145	10.3	8	34	14	8.7	95	0.3	92	139	3.8	1.5	15.8	43	0	0	0	0	0	0	0	0	0	0	0	0	1	0	0	0	0
1	64.5706	97	71	49	37.5	95	30	9.5	173	17.2	12	34	17	9.2	89	0.3	113	135	3.9	1.1	12.3	47.4	0	0	0	0	0	0	0	0	0	0	0	0	1	0	0	0	0
1	75.0501	80	83	40	36.28	94	26.4	9	204	16.4	15	21	36	9.5	95	1.3	79	132	4.1	1.3	13.9	150	0	0	0	0	0	0	0	1	1	0	0	0	1	0	0	0	0
0	79.6865	59	116	58	36.39	92	37.9	12.6	184	11.7	11	28	25	10.3	104	1	221	143	4.7	1	10.9	25.8	0	0	0	0	1	0	0	0	0	0	1	1	1	0	0	0	0
0	80.065	68	84	46	35.72	91	29.7	9.6	365	12.5	10	19	39	8.5	87	0.5	124	118	4				1	0	0	0	1	0	0	0	0	1	0	0	1	0	0	0	0
0	72.9906	77	86	45	36.33	92	37.1	12.2	142	6.4	14	27	25	8.6	95	1	97	135	3.6	1.2	13.3	39.6	0	1	0	0	0	1	0	0	0	0	0	0	0	0	0	0	0
0	71.087	66	75	54	36.5	93	18.2	5.5	218	8.2	12	24	11	7.7	102	0.8	109	135	3.7				0	0	0	0	0	1	0	0	0	0	0	0	1	0	0	0	0
1	73.8568	63	129	56	36.39	93	31.6	10.7	226	8.7	18	9	20	9	106	1.5	112	135	3.9	1.2	12.6	27.6	0	0	0	0	0	0	0	0	0	0	0	1	1	0	0	0	0
0	80.9755	60				92																	0	1	0	0	0	0	0	0	1	1	0	0	1	0	0	0	1
0	80.8824	68	56	37	36.11	86	24.1	8	64	6.2	7	21	16	7.8	99	0.8	107	130	4.4	2	21.9	35.2	0	1	0	0	0	0	0	0	1	1	0	0	1	1	0	0	0
0	80.8824	66	75	33	36.44	88	22.7	7.3	41	2.8	6	19	32	8.5	96	1.2	175	126	5.6	1.7	18.5	37.1	0	1	0	0	0	0	0	0	1	1	0	0	1	1	0	0	0
0	69.9501	71	80	41	36.5	89	39.6	13	327	6	17	25	13	9.3	101	0.6	198	139	4.2	1	10.7	33.6	1	1	0	0	0	0	0	0	0	1	0	0	1	0	0	0	0
0	80.7237	128	107	72	39.17	99	32.6	10.4	178	12.7	21	20	23		98	1.3	214	135	3.7	2.8	28.4	27.9	1	1	0	0	1	0	0	0	0	0	0	0	1	0	0	0	1
0	58.8647	66	86	39	36.39	96	30.6	10.5	75	10.9	13	16	43	7.5	114	1.3	136	142	3.1	1	11.3	36.4	0	0	0	0	0	0	1	0	1	0	0	1	1	0	0	0	1
0	67.9576	51	118	60	36.44	96	34.7	11.2	165	6	8	26	17	8.5	106	0.8	79	144	3.6	1.1	11.4	20.6	0	0	0	0	1	0	0	0	0	0	0	0	1	0	0	0	0
0	65.8472	73	83	46	36.11	87	25.8	8	290	13.9	13	21	18	6.5	97	0.7	168	138	3	1.2	13.2	28.9	0	0	0	0	0	1	0	0	0	0	0	0	1	0	0	0	0
1	72.8971	69	93	53	36.44	94	37	12.7	120	8.9	14	16	24	8.7	87	2	85	127	5.7	2.9	31.1	33.5	1	1	0	0	0	0	0	0	1	1	0	1	1	1	0	0	1
1	69.041	66	101	52	37.06	95	36.8	12.9	60	7.7	15	25	14	8.9	97	1.4	161	135	3.8	1.1	12.2	31.9	1	1	0	0	1	0	0	0	0	1	0	0	1	0	0	0	0
1	70.1683	60	102	56	36.94	98	32.9	10.8	67	10	16	21	29	8.7	100	1.3	112	137	3.7	1.3	13.7	24.2	0	1	0	0	0	0	0	0	1	0	0	0	0	0	0	0	0
1	70.1683	58	103	43	36.61	92	34.2	11.6	67	9.1	17	24	24	8.6	100	1.1	161	137	3.8	1.2	12.5	26.1	0	1	0	0	0	0	0	0	1	0	0	0	0	0	0	0	0
1	56.4196	114	74	49	36.39	89	24.4	8	121	4.3	16	19	28	9.9	104	2	101	136	4.9	1.3	14.1	32.3	0	1	0	0	0	0	0	0	0	0	0	0	1	0	0	0	0
1	56.4196	95	73	40	36.28	93	24.3	8	12	2.8	15	15	52	11.2	103	1.5	104	130	4.3	1.2	13.4	33.4	0	1	0	0	0	0	0	0	0	0	0	0	1	0	0	0	0
1	56.4196	101	83	35	36.33	85	36.6	11.9	23	25.3	25	13	37	7.1	86	3.2	117	135	3.1	1.5	16.4	36.2	0	1	0	0	0	0	0	0	0	0	0	0	1	0	0	0	0
1	56.4196	104	79	46	36.17	89	20.4	6.8	66	5.3	25	20	21	8.4	90	8.1	89	132	4.3	1.4	15.5	53.4	0	1	0	0	0	0	0	0	0	0	0	0	1	0	0	0	0
1	51.2349	79	75	44	37.17	79	36.6	12.1	265	12.5	12	23	17	8.1	101	0.9	115	137	4.6	1.4	14.9	27.8	0	0	0	0	0	0	0	0	0	0	0	0	0	0	0	0	1
1	51.6416	69	91	55	36.33	91	35.3	12.8	258	9.1	15	20	7	8	95	0.8	156	125	3.7	1.1	11.9		0	0	0	0	0	0	0	0	1	0	0	0	1	0	0	0	0
0	47.9659	64	84.5	43	35.56	92	37.9	12.8	155	7.6	21	12	72	8.3	94	3.3	102	126	4.1	1.3	15.1	29.7	0	0	0	0	0	1	1	0	1	0	0	0	1	1	0	0	0
0	48.2341	68	73	40	36	90	24.3	7.7	129	9.7	20	25	30	9.3	91	2.5	54	132	4.3	1.4	15.7	35.4	0	0	0	0	0	1	0	0	1	0	0	1	1	1	0	0	0
0	91.1256	46	118	34	36.22	91	26.6	8.5	227	53.3	14	15	36	7.4	108	1.5	97	141	4.8	1.7	18.6	20.7	1	0	0	1	1	0	0	0	0	0	1	0	0	0	0	0	1
1	51.0492	94	108	60	35.28	95	21.7	10.1	325	13	13	23	13	7.5	98	0.5	134	133	4.3	1.2	13.5	26.8	0	0	0	0	0	1	0	1	0	0	0	0	1	0	0	0	0
1	91.3986	49	43	20	35.72	29	35	12.3	186	9.6	21	21	49		89	1.6	169	126	4.6	1	11.8	23.6	0	1	0	0	0	1	0	0	0	0	0	0	1	0	0	0	1
1	55.0044	102	110	55	36.61	92	29.6	10.4	91	7.2	9	19	12	7.5	107	0.7	64	138	3.2	1	11.6	22.3	0	0	0	0	0	0	0	0	0	0	0	0	1	0	0	0	0
0	78.1471	56	95	53	36.67	92	33.1	11	279	10.7	14	23	11	8.5	101	0.5	94	138	4.1	1.1	11.8	57.6	0	0	0	0	0	0	0	0	0	0	0	0	1	0	0	0	0
0	62.8606	87	98	53	36.5	92	23.3	7.8	302	31.4	26	20	82	9.1	98	4.5	97	140	3.7	1.2	13.3	47.9	1	0	0	0	0	0	0	0	0	0	0	0	1	0	1	0	0
0	62.8606	60	71	27	35.56	93	31.1	10.3	296	11.3	12	20	16	8.6	101	0.8	93	135	4.4				1	0	0	0	0	0	0	0	0	0	0	0	1	0	1	0	0
0	62.8606	70	50	27	36.67	86	19.8	6.4	375	29.8	14	24	34	8.7	98	1	83	141	4.5	1.2	13	30.8	1	0	0	0	0	0	0	0	0	0	0	0	1	0	1	0	0
0	65.9611	79	76	42	36.56	91	28.3	8.3	601	47.1	15	15	61	9.4	106	1.2	97	140	4.5	1.3	14.3	34.8	0	1	0	0	0	1	0	0	0	0	0	0	0	0	0	0	1
0	77.2608	69	92	32	36.5	88	28.1	8.7	144	23.9	10	25	10	7.9	101	0.6	80	136	4.5	1	10.7	31.4	0	1	0	0	0	0	1	0	0	0	0	0	1	0	0	0	0
0	54.9533	94	75	47	36.44	92	22.6	7.6	92	44.3	18	12	3	7.9	101	0.6	58	138	2.7	1.4	14.8	46.1	0	0	0	0	0	0	0	0	0	0	0	0	1	0	1	0	0
0	64.1934	59	101	48	36.33	96	43.7	14	351	11	13	24	9	8.6	106	0.8	214	139	3.6	1.1	11.6	26.9	0	0	0	0	0	0	0	0	0	0	0	0	1	0	0	0	0
0	81.1298	58	95	56	36.67	89	23.3	7.4	93	4.5	12	26	33	7.6	97	0.9	91	136	4.1	1.5	16	38.7	1	1	0	0	0	0	0	0	0	0	0	0	1	0	0	0	0
0	81.1298	73	96	56	37.11	94	21.2	7.8	47	1.1	11	22	22	7.8	97	0.7	109	130	3.6	1.4	15.3	26.1	1	1	0	0	0	0	0	0	0	0	0	0	1	0	0	0	0
0	81.0553	61	89	50	36.78	91	29.1	9.9	186	5.7	12	26	19	8.7	102	0.8	165	142	3.4	1.9	20.6	31.4	0	1	0	0	0	1	0	0	0	0	0	0	1	0	0	0	0
0	79.7301	68	103	44	36.56	91	18.6	6.7	58	1	12	19	24	7.5	97	1	88	126	4	1.2	12.9	28.6	0	1	1	0	0	1	0	0	0	0	0	0	1	0	0	0	0
0	81.4309	47	56	45		62	27.4	8.4	28	1.4	26	15	35	9.4	97	1.8	221	138	4.2	2.7	29.4	26.1	0	1	1	0	0	0	0	0	0	0	0	0	1	0	0	0	1
1	61.4111	115	130	53	35.28	94	17.8	6.3	24	9.2	26	12	68	6.9	98	3.2	61	138	4.6	1.8	19.9	43.5	0	0	0	0	0	0	0	0	0	0	0	0	1	0	0	0	1
0	68.5305	58	88	50	36.33	89	34.5	11.3	397	14.7	12	27	30	9.4	86	0.9	107	130	3.5	1.2	12.8	24.9	0	0	0	0	0	0	0	0	0	1	0	0	1	0	0	0	0
0	68.5305	59	98	54	36.72	93	34.5	11.3	397	14.7	15	27	30	9.4	86	1.1	113	130	3.9	1.2	12.8	24.9	0	0	0	0	0	0	0	0	0	1	0	0	1	0	0	0	0
0	68.5305	52	127	49	36.56	96	29.1	9.1	170	5.6	5	34	7	8.6	98	0.4	88	140	3.4	1.2	12.9	28.3	0	0	0	0	0	0	0	0	0	1	0	0	1	0	0	0	0
1	73.8582	58	94	49	36.28	92	21.9	7.5	167	0.4	8	24	13	7.8	109	0.8	133	141	3.5	1.3	13.7	24.5	0	0	0	0	0	0	0	0	0	0	0	0	1	0	0	0	0
1	73.8582	70	94	52	36.72	95	21	7.1	27	0.3	10	26	22	8.7	105	0.9	176	141	4.5	1.1	12.1	26.9	0	0	0	0	0	0	0	0	0	0	0	0	1	0	0	0	0
1	70.0597	56	123	68	36.61	95	28.9	10.1	234	5	14	20	51	8.8	98	5.8	89	138	3.7	1.2	12.7	34.8	0	1	0	0	0	0	0	0	0	0	0	0	1	0	1	0	0
1	74.4704	114	91	48	36.44	93	24.4	7.8	63	0.1	17	25	24	7.7	96	0.7	127	136	3.5	2	21.5	27.9	0	0	0	0	0	1	0	0	0	0	0	0	1	0	0	0	0
1	73.6096	102	95	59	36.83	92	26.4	8.6	118	8.7	11	22	13	8.2	101	0.8	115	136	3.4	1.3	14.2	27.1	0	0	0	0	0	1	0	0	0	0	0	0	1	0	0	0	0
0	67.4799	74	73	45	36.44	89	18.1	6.4	79	4	5	17	4	7.1	101	0.4	94	129	3.3	1.2	13.6	25.2	0	0	0	0	0	1	0	0	0	0	0	0	0	0	0	0	0
1	56.9181	91	89	46	36.83	95	35.6	11.6	222	14.8	12	21	21	8.7	104	0.7	212	137	4.3	1.4	15.1	24.1	0	0	0	0	0	0	0	1	0	1	0	0	1	1	0	0	0
1	75.1421	85	130	72	36.67	96	29.8	9.2	441	4.7	13	27	14	8.7	98	0.7	113	136	4.5	1.2	12.7	33.8	0	0	0	0	0	1	0	0	0	0	0	0	1	0	0	0	0
0	77.235	74	91	48	36.28	94	21.3	7.2	18	14.2	14	18	39	8	102	4.4	133	137	3.7	1.8	19.5	25.1	0	0	0	0	0	0	0	0	0	0	0	0	1	0	0	0	1
0	67.743	86	86	53	36.78	92	19.6	6.6	47	4	6	20	10	6.9	101	0.4	108	134	3.3	2.5	27.1	150	0	0	1	0	0	0	0	0	0	0	0	0	1	0	1	0	1
0	67.743	68	74	56	37.06	95	24.6	8.2	34	4.9	7	21	3	4.5	94	0.3	80	132	1.8	1.6	17	27.1	0	0	1	0	0	0	0	0	0	0	0	0	1	0	1	0	1
0	69.2872	85	130	54	36.33	94	29.1	10	51	15	11	30	14	8.9	103	0.6	153	141	3.6	1	12.4	28.4	0	1	0	0	1	1	0	0	0	0	1	0	1	0	0	0	0
0	68.8341	53	112	38	36.06	82	28	9.9	79	2.5	11	28	10	8.8	97	0.9	128	136	3.8	1.1	12.6	21.9	0	1	0	0	0	1	0	0	0	0	0	0	1	0	0	0	0
0	67.3189	73	91	40	35.94	92	25.3	9	146	5.6	14	23	17	8.4	104	0.7	100	138	4.2				0	1	0	0	0	1	0	0	0	0	0	0	1	0	0	0	0
1	41.8559	103	86	37	37.2	92	24.5	8.2	234	7.6	20	20	34	8.4	103	0.7	81	144	3.9	1.2	13.5	25.6	0	0	0	0	0	1	0	0	0	0	0	0	1	0	0	0	0
1	42.3106	80	128	87	36.11	99	31.2	10.8	202	6.5	11	23	5	7.4	109	0.4	90	140	3.2	1.3	15.2	31.3	0	0	0	0	0	0	0	0	0	0	0	0	1	0	0	0	1
0	77.629	74	106	40	37.33	92	39	12.2	414	15.1	20	20	58	8	95	5.1	208	139	4.5	1.2	12.6	24.6	0	0	1	0	0	1	0	0	0	1	0	0	0	0	0	0	1
1	58.2896	87	118	57	36.67	88	22.8	6.8	48	17.3	12	20	79	8.7	98	2.6	107	134	5.7				0	1	0	0	0	1	0	0	0	0	0	1	1	0	0	0	1
1	58.2896	81	75	46	36.44	90	24.1	7.3	67	9.7	18	25	43	8.6	96	4.7	148	139	5	1.3	14.6	41.8	0	1	0	0	0	1	0	0	0	0	0	1	1	0	0	0	1
1	58.2896	89	93	53	36.44	76	25.1	7.6	20	14.7	17	26	55	9.1	98	4.8	124	141	4.1	1.1	12.3	33.3	0	1	0	0	0	1	0	0	0	0	0	1	1	0	0	0	1
0	68.1506	84	99	45	36.61	93	32.4	11.1	156	11.5	15	21	13	9.3	102	0.6	198	138	3.9	1.2	12.9	28.5	0	0	0	0	0	0	0	0	0	1	0	0	1	0	0	0	0
0	67.0625	55	88	49	36.11	98	20.1	6.8	6	0.9	12	23	17	8	97	0.7	300	133	4.3	1.5	16.1	28.1	0	0	1	0	0	0	0	0	0	1	0	0	1	0	0	0	0
0	67.0625	81	91	45	36.11	95	19.9	6.7	9	2.1	12	11	11	7.5	102	0.6	97	134	3.4	1.5	15.8	25.8	0	0	1	0	0	0	0	0	0	1	0	0	1	0	0	0	0
0	67.0625	87	126	65	36.78	94	24.5	8.6	11	0.2	10	24	7	7.9	100	0.5	91	135	3.9	1.5	16.4	29.8	0	0	1	0	0	0	0	0	0	1	0	0	1	0	0	0	0
0	68.2584	60	86	44	36.44	69	20	6.2	63	2.3	7	26	10	8	107	0.6	168	140	4.2	1.2	12.7	29.7	0	0	0	0	0	0	0	0	0	1	0	0	1	0	1	0	0
1	81.8186	76	87	40	35.17	92	27.5	8.9	146	7.2	11	21	12	8.3	102	0.9	141	135	4.2				0	0	0	0	0	1	0	0	0	0	0	0	1	0	0	0	0
1	83.0458	81	68	52	33.67	91	29.2	10	280	3.5	14	18	25	7.6	101	1.2	109	137	3.6	1.6	18.1	33.6	0	0	0	0	0	1	0	0	0	0	0	0	1	0	0	0	0
1	83.1197	98	84	57	35.78	88	21.7	7.6	24	3.4	8	29	36	8.3	101	1.1	98	135	3.8	2	21.5	29.3	0	1	1	0	0	1	0	0	0	0	0	0	1	0	0	0	0
0	55.4183	100	102	56	36.89	93	28.1	9.6	129	7.1	17	32	8	8.2	98	0.7	134	144	3.1	1.1	12.3	32.4	0	0	0	0	0	0	0	0	0	1	0	0	1	0	0	0	0
0	83.6209	67	90	48	36.5	92	27.2	9.4	18	9.9	14	21	17	7.9	97	0.4	101	133	3.7	1.3	13.7	27.5	0	1	0	0	0	0	0	0	0	0	0	0	1	0	0	0	0
1	61.5442	60	101	69	36.39	96	41.6	14.3	193	5.6	12	23	14	8.3	102	0.9	84	135	4	1.3	14.6	34.5	0	0	0	0	1	0	0	0	0	0	0	0	0	0	0	0	0
1	60.5676	60	79	52	36.44	91	35.1	12	148	6.4	10	26	11	7.9	101	0.9	99	134	3.2	1.2	13.4	34.6	0	0	0	0	0	0	0	0	0	0	0	0	0	0	0	1	0
1	63.2027	48	69	49	36.44	97	39.6	13.6	185	24.4	9	19	17	7.1	104	1.1	140	136	4.3	1.4	15.6	76.7	0	0	0	0	0	0	0	0	0	0	0	0	0	0	0	1	0
0	51.8129	63	73	41	36.56	93	23.1	8.2	16	0.2	11	24	19	8.6	104	0.8	131	136	3.9	1.2	14	29.2	0	0	0	0	0	0	0	1	0	0	0	0	1	0	0	0	0
1	58.9814	105	116	63	36.83	93	22.1	7.1	64	6.6	15	22	12	7.7	97	0.6	106	135	3.8	1.6	17.4	36.8	0	0	0	0	1	0	0	0	0	0	0	0	1	0	1	0	0
0	49.5535	121	102	57	37.11	89	38	12.6	272	13	13	15	38	7	103	3.8	108	136	4.1	1.8	19.7	31.2	0	0	0	0	0	0	0	0	0	0	0	0	1	0	0	0	0
1	64.5245	63	96	43	36.5	95	27.9	9	167	10	18	22	32	8.6	95	7	50	134	4.4	1.7	18.1	42.2	0	1	1	0	0	1	0	0	0	0	0	1	1	0	0	0	0
0	61.3333	100	92	48	36.89	92	23.5	7.7	37	0.3	11	19	73	7.3	117	1.1	164	147	3.9				0	0	0	0	0	0	0	0	0	0	0	0	1	0	0	0	1
0	61.3333	85	101	50	36.44	88	36.2	12.2	320	53.9	12	21	27	10.9	98	1.1	151	134	3.5	1.2	13.1	27.8	0	0	0	0	0	0	0	0	0	0	0	0	1	0	0	0	1
0	65.8624	56	103	52	35.94	93	34.3	11.3	230	25.7	16	27	19	8.6	96	0.7	105	135	4.4	1	11.6	18.7	1	1	0	0	0	1	1	0	0	0	0	0	1	0	1	0	0
0	65.127	64	72	25	36.33	75	33.9	11	303	15.9	13	29	10	9.2	99	0.6	82	137	3.5	1.9	20.7	28.2	1	1	0	0	0	0	1	0	0	0	0	0	1	0	0	0	0
0	65.39	85	75	45	36.61	90	27.9	9.3	294	11.9	11	29	10	8	99	0.6	94	136	3.4	1.3	15.1	26.2	1	1	0	0	0	1	1	0	0	0	0	0	1	0	0	0	0
1	61.3203	86	102	52	36.33	93	22.2	7	110	22.2	18	17	19	7.9	98	1.1	283	133	4.2	1	11.3	22.5	0	0	0	0	0	0	0	0	0	1	0	0	1	0	0	0	0
1	61.818	82	105	60	36.67	89	26.1	7.7	202	15.2	10	18	14	7.7	100	0.9	184	135	4.5	1	11.3	21.2	0	0	0	0	0	0	0	1	1	1	0	0	1	0	0	0	0
1	61.818	61	63	31	36.56	93	23.6	7	221	7.5	9	21	14	7.2	107	0.8	118	139	4.3	1.2	13.5	25.3	0	0	0	0	0	0	0	1	1	1	0	0	1	0	0	0	0
1	82.262	43	53	25	35.89	55	35.4	11.6	87	7.3	14	16	12	6.7	107	0.9	111	137	4	1.1	12.1	37.2	1	0	0	0	0	0	0	0	0	0	0	0	0	0	0	0	1
1	82.3564	65	75	42	36.33	93	21.9	6.6	57	11.3	13	19	29	7.3	97	1.3	106	130	4	1.1	12.4	28.8	0	1	0	0	0	0	0	0	0	0	0	0	1	0	0	0	0
1	82.2247	82	71	42	36.56	90	25.5	7.6	142	48.5	12	22	42	7.8	94	1.3	142	131	4				0	1	0	0	0	0	0	0	0	0	0	0	1	0	0	0	0
1	81.2651	54	80	27	35.11	96	31	11.6	205	15	8	21	11	8.4	73	0.6	99	108	3.5	1.1	13.3	32.5	0	0	0	0	0	1	0	0	0	0	0	0	1	0	0	0	0
1	65.8015	71	121	71	36.83	98	14.8	5.1	5	0.2	9	25	10	8.5	101	0.5	141	139	3.3	1	10.8	22.2	0	0	0	0	1	0	0	0	0	0	1	0	1	0	1	0	0
1	65.8015	78	98	47	36.83	99	18.7	6.3	22	1.2	10	24	15	7.8	99	0.6	112	138	3.9	1.1	12.4	24.8	0	0	0	0	1	0	0	0	0	0	1	0	1	0	1	0	0
1	39.0751	86	115	54	35.89	87	23.7	8.7	28	2.8	11	29	72	11.2	118	0.2	94	154	3.6	3	29.7	47.9	0	0	0	0	0	0	0	0	1	0	0	0	1	1	0	0	1
0	66.754	69	98	44	36.22	99	21	7	86	12.4	11	24	24	7.6	102	0.4	244	134	3.4	1.5	16.6	28.7	0	0	0	0	0	0	0	0	1	1	1	0	1	0	0	0	0
0	66.8252	56	81	42	35.11	93	30.4	9.4	64	6.7	26	13	68	7.8	107	1.3	313	141	4.5	2.3	26	40.3	0	0	0	0	0	0	0	0	0	1	0	0	0	0	0	0	1
1	58.7412	77	93	22	36.39	94	28.6	9.9	392	12.7	10	27	17	7.7	99	0.8	82	137	4.1	1.3	14.7	24.6	1	0	0	0	0	0	0	0	0	1	0	1	1	0	0	0	0
0	63.4308	64	119	55	36.56	93	24.5	8.5	341	8.6	13	25	37	8.1	110	1.7	99	144	3.8				0	0	1	0	1	0	0	0	0	1	0	1	1	0	0	0	0
1	58.076	77	78	52	36.94	91	23.4	7.1	336	11.1	8	37	36	7.7	87	0.9	77	135	2.5	1.1	11.8	27.6	0	0	0	0	0	0	0	0	0	1	1	0	1	0	0	0	0
1	57.7483	96	113	64	37.72	92	32	9	214	14.9	14	21	22	8.2	112	0.9	158	148	3.4	1.3	13.9	24.1	0	0	0	0	0	0	0	0	0	0	0	1	1	0	0	0	0
1	57.7483	53	98	56	36.94	90	31.9	9.3	386	14.6	14	26	16	9.7	102	1	165	142	4.4	1.2	13.3	27.4	0	0	0	0	0	0	0	0	0	0	0	1	1	0	0	0	0
1	58.3107	119	75	26	37.89	58	24.6	7.7	387	5.9	16	21	21	8.4	105	0.9	124	142	3.8	1.4	14.7	47.3	0	0	1	0	0	0	0	0	0	0	0	1	1	0	0	0	1
1	64.4651	82	115	71	36.44	92	39.9	14	105	11.8	14	25	18	8.7	102	1.2	99	137	4.1	1.2	13	27.6	1	0	0	0	0	0	0	0	0	0	0	0	0	0	0	0	0
0	83.5476	79	87	52	36.67	90	39.7	12.2	301	7.1	9	23	18	8.4	108	0.9	78	143	4	1.1	11.8	23.3	0	0	0	0	0	0	1	0	1	0	0	0	1	0	0	0	0
1	70.4115	68	73	48	36.56	92	23.5	10.5	104	5	8	23	18	7.1	111	0.6	100	139	3.6	1.3	15.2	30.7	0	0	0	0	0	0	0	0	0	0	0	0	1	0	0	0	0
1	57.7194	78	102	59	36.56	93	40.8	14.2	141	7.2	13	22	16	9.3	100	0.8	122	138	3.9	1.1	12.2	69	0	0	0	0	0	0	0	0	0	0	0	0	1	0	0	0	0
1	80.2739	87	58	40	35.39	42	30.5	9.3	213	18.7	43	2	32	5.9	93	3.5	102	137	3.9	1.2	13.6	117.4	1	1	0	0	0	0	0	0	0	1	0	1	0	0	0	0	1
1	61.7108	65	108	58	36.28	90	32.3	10.3	392	8.8	20	11	114	7.7	100	13.8	107	136	5.4	1.2	13.1	32.2	0	0	0	0	0	0	0	0	0	0	0	1	1	0	0	0	0
1	58.8724	88	113	61	36.33	92	25.2	8	208	6.4	19	20	29	9	96	1	101	132	4.5	1.3	14.5	31.4	0	1	0	0	0	0	0	0	0	0	0	0	1	0	0	0	0
0	71.3091	70	78.5	38	36.61	97	32.6	10.8	238	12.8	17	21	10	9	100	0.8	235	134	3.7				0	0	0	0	1	1	0	0	0	0	0	0	1	0	0	0	0
0	72.9709	61	114	59	36.39	89	31.9	10.8	236	10.9	16	20	13	9	86	0.7	111	128	3.6	1	10.5	23.5	0	0	0	0	0	1	0	0	0	0	0	0	1	0	0	0	0
0	73.3077	75	100	44	36.39	93	20.2	6.8	5	0.8	11	26	23	8.2	95	1.1	121	136	3.9	1.3	14	23.9	0	1	0	0	0	0	0	0	0	0	0	0	1	0	0	0	1
0	64.2585	72	118	46	36.39	93	22.3	7.9	36	4.3	13	25	22	8.7	105	0.8	151	140	4.2	1.1	12.5	20.2	0	0	0	0	0	0	0	0	0	0	0	0	1	0	0	0	0
1	50.0931	113	75	48	37.17	93	30.1	9.9	97	4.3	11	17	98	8.3	112	2.2	94	146	4.3	1.4	14.8	25.5	0	0	0	0	0	0	0	0	0	0	0	0	1	0	0	1	1
1	53.8305	78	114	76	36.72	94	42.5	14.8	154	9.1	8	22	7	7.5	100	0.8	75	134	3.4	1	10.8	23.5	0	0	0	0	0	0	0	0	0	1	0	0	0	0	0	0	0
1	58.8297	91	105	66	36.5	92	18.8	6.7	12	1.1	14	18	85	8.4	107	1.5	71	142	3.4	1.1	11.6	24.7	1	0	0	0	0	0	0	0	0	0	0	0	0	0	0	0	1
0	68.9064	69	101	51	36.5	91	36.6	12.1	283	16.8	15	21	7	8.8	103	0.5	137	142	4.1	1.1	12.1	25.3	0	0	0	0	0	1	0	0	0	0	0	0	1	0	0	0	0
0	38.4953	88	77	49	36.67	99	20.6	6.6	91	0.5	12	24	5	8.6	102	0.4	197	138	3.8	1.4	15.3	24.8	0	0	0	0	0	0	0	0	0	1	0	0	1	0	0	0	0
1	88.958	68	83	30	36.67	91	36.5	11.5	87	10.2	11	22	15	7.9	104	1.1	112	140	4.2	1.1	12.4	28.6	0	0	0	1	0	0	0	0	0	0	0	0	1	0	0	0	0
1	87.7717	57	77	24	36.39	70	26.9	9.4	102	9.1	18	16	92	8.3	101	3.9	92	138	4.8	1.5	16	96.4	1	1	0	0	0	0	0	0	0	0	0	1	0	0	0	0	1
0	91.2639	65	86	38	36.61	88	28.4	9.2	80	3.6	13	20	20	7.7	107	0.9	102	142	4.2	1	12.4	26.9	0	0	0	0	0	0	0	0	0	0	0	0	1	0	0	0	0
0	91.3634	96	96	48	36.44	91	28.8	9.4	115	1.2	12	19	25	8.1	103	0.9	94	132	4.2	1.2	13.8	28.7	0	0	1	0	0	0	0	0	0	0	0	0	1	0	0	0	1
0	65.1782	76	133	68	36.44	94	29.1	9.2	244	5.8	12	25	13	8.9	104	0.4	84	141	3.9				0	0	0	0	0	1	0	0	0	0	0	0	1	0	0	0	0
1	64.5914	69	92	57	36.61	95	20.3	6.9	49	0.5	12	25	10	9.1	103	0.5	99	136	4.1	1.1	11.9	33.7	0	0	0	0	0	0	0	0	0	0	0	0	1	0	0	0	0
1	83.4728	67	64	43	36.28	91	26.3	8.5	104	5.2	14	18	22	7.7	99	1	156	130	4.3	1	11.2	28.8	0	0	0	0	1	0	0	0	0	0	1	1	1	0	0	0	0
1	82.9469	46	100	47	35.78	89	20.7	6.3	169	3	15	20	32	7.7	104	1	149	135	4.2	1	11.4	31.3	0	0	0	0	0	0	0	0	0	0	0	1	1	0	0	0	0
1	84.2826	98	79	30	36.67	90	34.2	10.3	158	5.5	11	21	20	8.2	100	1.2	62	137	4.2	1.5	16.1	30	1	1	0	0	0	0	0	0	0	0	0	0	0	0	0	0	0
1	61.6243	74	82	51	36.67	89	30.8	9.6	72	2.9	9	25	5	8.1	104	0.8	101	139	3.7	1.3	13.7	31.4	0	0	0	0	0	1	0	0	0	0	0	0	0	0	0	0	0
0	76.7151	83	60	23	36.44	94	23.5	7.6	128	4.4	8	19	20	7.4	100	0.5	125	131	3.3	1.3	14.1	40.1	1	1	0	0	0	0	0	0	0	0	0	1	0	0	0	0	1
0	76.3341	76	75	31	36.72	91	23.2	7.9	42	0.1	13	17	18	5.7	94	1.1	81	126	2.4	1.4	14.9	32.1	0	0	0	0	0	0	0	0	0	1	0	1	1	0	0	0	0
0	76.3341	62	70	38	36.11	89	13	4.5	205	15.6	16	19	45	6.6	91	0.9	229	127	4	1.3	14.4	30.9	0	0	0	0	0	0	0	0	0	1	0	1	1	0	0	0	0
0	82.7954	72	87	52	36.83	84	32	10.4	103	4.9	21	20	69	8.4	90	2.6	114	133	3	1.6	17.4	35.3	0	1	0	0	0	0	0	0	0	0	0	1	0	0	0	0	1
1	75.8517	67	93	52	36.72	93	34.2	11.9	236	12.1	10	25	20	8.4	103	1.1	200	133	4.5	1.1	12.1	43.5	0	0	1	0	0	0	0	0	0	0	0	0	1	0	0	0	0
1	42.2433	60	80	46		95	26.5	9.1	87	10	10	24	12	7.8	103	0.8	105	135	4.1	1.2	12.5	29	0	0	0	0	0	0	0	0	0	0	0	0	1	0	0	0	0
1	79.7653	114	92	45	36.44	92	33.1	10.6	159	15	12	22	21	8.7	98	0.9	91	136	3.8	3	32.8		0	1	0	0	0	1	0	0	0	0	0	0	1	0	0	0	1
1	79.7653	102	77	48	36.39	80	30.7	9.9	90	19.4	14	22	52	8.3	97	2.7	92	133	3.7	3.9	42.7	41.8	0	1	0	0	0	1	0	0	0	0	0	0	1	0	0	0	1
0	97.7788	75	94	56	36.56	85	31.6	10.1	195	9.4	16	24	42	9.2	99	1.5	96	140	3.6				1	1	0	1	0	0	0	0	0	0	0	1	1	0	0	0	0
1	64.5309	70	123	81	36.56	92	41.4	14.5	138	4	11	24	15	9.1	100	1.2	159	136	3.8	1.3	13.7	30.6	0	0	0	0	1	0	0	0	0	1	0	0	1	0	0	0	0
0	62.3849	83	97	64	36.33	95	36.6	11.9	231	5.5	6	23	11	9.2	106	1.1	93	135	3.7	1.1	11.5	30.1	0	0	0	0	0	1	0	0	0	0	0	1	0	0	0	0	0
1	72.9942	50	101	37	36.5	94	28.5	9.7	140	8.7	9	12	13	7.2	104	0.7	107	135	4.1	1.1	12.1	25.6	0	0	1	0	0	0	0	0	0	0	0	0	1	0	0	0	0
1	51.3412	77	75	39	36.56	89	23.7	7.8	10	3.4	16	18	104	6.8	98	4.4	99	132	3.7	1.7	18	44.2	0	0	0	0	0	0	0	0	0	0	0	0	1	0	1	0	0
0	54.9077	97	73	34	35.78	78	21.3	7.2	131	44.7	20	6	16	7.3	90	1.1	119	132	4.1	1.4	15	24	0	1	0	0	0	0	0	0	0	1	0	0	1	0	0	0	0
0	54.9658	130	83	37	37	92	24.9	7.8	143	7.5	9	23	20	8.7	92	0.7	196	129	2.8	1.2	13.2	28.8	1	1	0	0	0	0	0	0	0	1	0	0	1	0	0	0	1
0	80.7884	65	102	38	37.06	91	33.7	10.4	276	12.4	10	19	17	9.1	104	1.1	131	139	4.1	1.1	11.8	28	0	0	0	1	1	1	0	0	0	0	1	0	1	0	0	0	0
1	74.8399	92	105	65	36.22	93	39.3	13.7	472	17.7	17	24	18	8.5	98	0.9	116	140	4.8	1.2	13.5	30.2	0	0	0	0	0	0	0	0	0	0	0	0	1	0	0	0	0
1	66.2233	133	71	25	36.11	99	23.6	8.3	13	0.6	11	13	76	7.6	104	1.7	194	132	5.4	1.6	17.7	26.7	0	0	0	0	0	0	0	0	0	0	0	0	1	0	0	0	1
1	63.2518	75	113	67	36.22	94	31.1	10.1	142	13.8	21	13	24	7.4	100	1.2	52	133	5.1	1.4	15.6	31	0	0	0	0	0	0	0	0	1	0	0	0	1	0	0	0	1
1	63.2518	82	82	51	35.56	92	30.8	9.7	88	17.9	20	11	21	7.5	97	1.3	34	127	4.3	1.4	15.5	31	0	0	0	0	0	0	0	0	1	0	0	0	1	0	0	0	1
1	67.1669	76	82	42	36.67	98	34.4	11.6	197	4.3	11	22	14	8	104	0.7	92	141	4.3	1.2	12.9	35.4	0	0	1	0	0	0	0	0	0	0	0	0	1	0	0	0	1
1	46.7885	113	116	74	36.06	91	41.1	13.5	362	7.5	18	19	10	8.7	102	0.8	106	138	4.3	1.3	14.7	26.8	0	0	0	0	0	0	0	0	0	0	0	0	1	0	0	0	0
1	46.7885	107	125	48	36.61	88	36	12	357	6.8	10	30	6	8.2	102	0.6	124	142	3.9	1.2	14.4	28.4	0	0	0	0	0	0	0	0	0	0	0	0	1	0	0	0	0
1	67.7476	64	93	51	36.78	79	26.9	9	172	10.6	14	23	15	7.8	92	1.3	252	130	4.4	1	10.8	25.2	0	0	0	0	0	0	0	0	0	1	0	1	1	0	0	0	0
0	95.5037	62	106	53	36.44	94	40.7	13.4	282	5.5	18	23	9	9.5	98	0.6	111	133	4	1	10.9	28	0	0	0	0	0	0	0	0	0	0	0	0	1	0	0	0	0
1	91.4956	58	94	53	36.78	92	43.7	14.3	217	5.7	16	20	23		104	1.2	113	140	4.7	1	11.2	29.1	0	0	0	1	1	0	0	0	0	0	0	0	1	0	0	0	0
0	56.0948	73	82	54	36.56	96	36.4	12.3	195	4.8	13	16	7	9.1	97	0.6	118	133	4.2	1.2	13.3	23.8	0	0	0	0	0	0	0	0	0	0	0	0	0	0	0	0	0
0	57.3188	105	57	38	36.5	92	40.8	13.5	198	9.4	17	9	8	8.5	95	0.5	93	136	3.4	1.1	11.6	22.8	1	1	0	0	0	0	0	0	1	0	0	0	0	0	0	0	0
1	65.7749	79	109	61	37.17	93	20.4	6.9	14	0.1	10	20	9	7.7	107	0.8	105	136	3.7	1.2	12.6	26	0	1	0	0	0	0	0	0	0	0	0	0	1	0	0	0	0
1	41.7494	97	91	35	37.22	93	41.8	14.8	249	8.7	14	20	10	8.6	107	1	64	138	3.2	1.1	12.6	23.8	0	0	0	0	0	1	0	0	0	0	0	0	1	0	0	0	0
1	64.4483	75	86	57	35.94	89	31.8	10.8	180	5	10	24	41	8	97	2.2	65	130	4.1	1.5	16		1	1	0	0	0	1	0	0	0	1	0	1	1	0	0	1	0
1	64.6788	77	101	74	36.33	94	34.4	11.1	375	8.7	14	22	34	8.9	96	1.8	156	129	4.9	1.3	14.2	33	0	1	0	0	0	0	0	0	0	0	0	0	1	0	0	1	0
1	65.5003	77	99	71	36.44	93	43.3	13.6	198	5.5	15	28	73	9	91	2.5	93	134	4.5	1.2	13	25.3	1	1	0	0	1	0	0	0	0	0	0	1	1	0	0	1	0
0	69.6107	55	102	49	36.67	94	32.1	11.4	194	7.6	13	25	10	8.9	102	0.8	134	136	3.5	1.1	11.9	29.3	0	0	0	0	1	0	0	0	0	0	0	0	1	0	0	0	0
1	87.5304	70	94	36	36.22	93	37.3	11.4	151	9.2	12	28	16	9.2	99	1	126	138	3.9	1.2	13.1	54.5	0	1	0	0	0	1	0	0	0	1	0	0	0	0	0	0	0
0	65.4404	105	113	71	37	92	29.2	8.9	140	4	14	17	19	9.1	111	0.5	112	143	4	1.5	16.2	22.4	0	0	0	0	0	0	0	0	0	0	0	0	1	0	0	0	0
0	65.4404	155	120	91	36.89	95	29	8.9	118	4	14	17	19	9.1	111	0.5	107	143	3.9	1.5	16.2	22.4	0	0	0	0	0	0	0	0	0	0	0	0	1	0	0	0	0
0	75.5489	59	85	38	36.56	90	20.2	6.3	84	0.1	6	36	25	6.3	87	1.6	113	135	2.6	1.2	13.5	22.2	1	0	0	0	0	0	0	0	0	0	0	1	1	0	0	0	0
1	63.1444	58	84	50	34.44	95	19.5	6.1	30	1.1	10	21	47	9.6	97	0.8	135	130	3.8	1.7	18.8	29.6	0	0	0	0	0	0	0	0	1	0	0	0	1	0	0	1	0
0	58.8799	85	61	42	36.39	82	35.2	11.8	92	13.7	17	16	15	7.8	116	0.8	106	145	4.2	1.2	12.7	23.8	0	0	0	0	0	0	0	0	0	0	0	0	0	0	0	0	0
0	78.5032	67	123	78	36	95	33.3	12.1	214	3.8	7	20	7	8.4	87	0.4	86	119	3.8				0	1	0	0	0	0	0	0	0	0	0	0	1	0	0	0	0
0	79.5758	66	110	50	36.44	96	34.7	12.3	271	2.9	8	23	10	8.5	89	0.6	86	121	4.2	1.1	12	43.8	0	1	0	0	0	0	0	0	0	0	0	0	1	0	0	0	0
0	77.2548	69	83	45	36.39	88	22.5	7.8	292	3	7	23	5	8.7	84	0.4	87	115	4	1.1	12.3	26.5	0	1	0	0	0	0	0	0	0	0	0	0	1	0	0	0	0
0	76.4993	85	89	45	36.33	91	31.9	10.8	31	9.9	20	16	72	7.5	96	2.9	122	132	4.2	1.3	13.8	28.4	0	1	0	0	0	0	0	0	0	0	0	0	1	0	0	0	0
0	76.4993	81	66	47	36.72	100	20.1	6.7	34	4	10	23	17	8.2	100	0.3	99	138	3.3	1.1	12.1	34.3	0	1	0	0	0	0	0	0	0	0	0	0	1	0	0	0	0
1	77.9746	52	102	62	36.5	88	35.6	12	183	11.5	14	22	26	8.5	105	2	115	141	4.1	1.2	12.5	27.4	1	0	1	0	1	1	0	0	0	0	0	1	0	0	0	0	0
1	62.7575	90	66	41	36.67	93	30.6	9.7	101	4.9	19	13	27	7.1	106	1.9	88	136	4.5	1.4	15.8	36.5	0	0	0	0	1	0	0	0	0	0	0	0	0	0	0	0	1
1	57.2001	64	103	46	35.67	93	27.1	9.3	81	2	14	24	14	8.9	102	0.8	112	136	4.3	1.1	13.2	27.7	0	0	0	0	0	0	0	0	0	0	0	0	1	0	0	1	0
1	62.7244	62	117	42	36.56	100	29.4	9.1	101	2.1	13	21	12	8.3	93	0.8	118	129	3.6	1.1	12.4	26.2	0	0	0	0	1	0	0	0	0	0	1	0	1	0	0	1	0
1	70.1659	71	102	44	36.44	89	27.6	9.3	224	18.7	12	22	22	8	109	1.1	147	138	4.5	1.1	13.2	21.3	0	0	0	0	0	0	0	0	0	1	0	0	1	0	0	0	0
1	89.7436	58	104	29	36.22	95	30.2	9.9	112	6.1	14	22	28	8.4	104	1.1	177	138	4	1.1	11.6	30.6	1	1	0	0	0	0	0	0	0	1	0	0	1	0	0	0	0
1	74.6996	69	87	37	31.4	99	28.1	8.1	408	33.7	29	2	10	7	89	0.8	40	136	3.2	1.1	12.1	43.4	0	1	0	0	0	0	0	0	0	1	0	1	1	0	0	0	0
1	76.2335	107	87	44	36.61	86	26.7	8.4	33	12.7	17	22	38	8.5	103	1.9	93	140	3.6	1.5	16.6	28.1	0	1	0	0	0	1	0	0	0	0	0	0	1	0	0	0	1
0	79.0995	96	82	48	33.4	88	26.8	7.5	198	2	31	6	34	7.8	90	1.1	98	128	4.5	4	43.8	32.8	0	1	0	0	0	0	0	0	1	0	0	0	1	0	0	0	1
0	78.8039	90	93	53	36.28	92	33.3	10.8	345	6	10	25	5	8.1	89	0.4	106	125	3.4	1.1	12.2	53.4	0	0	0	0	0	0	0	0	0	0	0	0	1	0	0	0	0
0	79.0987	64	94	48	36.94	92	31.3	11	112	4.2	15	20	15	8.1	103	0.7	101	136	3.4	1.4	14.6	32.9	0	0	0	0	0	0	0	0	1	0	0	0	1	0	0	0	0
0	88.0339	40	67	42	36.28	92	29.8	10.4	174	6.7	9	23	23	9.1	102	0.9	91	136	3.9	2.9	28.9	37.8	0	0	0	0	0	0	0	0	0	0	0	0	1	0	0	0	0
0	64.9458	71	92	53	36.06	95	42.9	14.4	174	3.8	12	27	18	9.4	107	0.6	104	142	4	1	12.1	20.7	0	0	0	0	1	0	0	0	0	0	0	0	1	0	0	0	0
1	83.7729	80	102	54	36.67	92	29.6	9.9	128	5.5	6	20	25	8.6	104	2.1	97	132	4.4	1.4	15.2	30.4	0	1	0	0	0	0	0	0	0	0	0	1	0	0	0	0	0
1	72.3501	86	66	47	36.22	93	26.4	8.3	130	0.6	11	20	12	8.6	102	0.6	89	136	3.7	1.9	20.5	43.8	0	0	0	0	0	0	0	0	0	0	0	0	1	0	0	0	0
0	60.2406	65	94	43		95	24.1	7.7	148	6.5	5	22	13	7.8	106	0.6	128	133	4.9	1.2	13	25.4	0	0	1	0	0	0	0	0	0	0	0	0	0	0	0	0	0
1	81.5683	53	121	42	36.39	95	33.3	10.8	259	9.7	9	21	27	9.4	100	0.9	94	134	4.6	1	11	23.1	0	0	1	0	1	0	0	0	0	1	1	0	0	0	0	0	0
0	75.1106	84	69	41	36.56	93	27.7	8.7	301	16.3	18	28	62	7.8	98	4.4	152	140	4.2				1	1	0	0	0	0	0	0	0	0	0	1	0	0	0	0	0
0	73.2737	90	70	41	36.39	92	35.1	13.7	394	15.5	22	12	81		96	4.4	415	137	2.9	0.9	9.6	19.5	1	1	0	0	0	0	0	0	0	0	0	1	1	0	0	0	0
0	75.2083	72	66	38	36.61	94	25.8	8	296	16.4	18	28	45	8.3	98	5.5	136	140	4.4				1	1	0	0	0	0	0	0	0	0	0	1	1	0	0	0	0
1	65.3414	66	82	39	37.11	99	34.9	11.1	150	7.9	17	19	23	6.5	98	1.7	128	134	4.1	1.1	11.8	32.5	0	0	0	0	0	0	0	0	0	1	0	1	1	0	0	0	0
1	78.3958	76	80	49	37	91	32.5	11	97	14.4	11	20	23	8.2	106	1.2	98	140	4.1	1.7	17.9	69.3	0	0	0	0	0	1	0	0	0	0	0	0	1	0	0	0	0
1	88.3784	67	72	38	36.33	92	27.8	8.5	130	6.7	15	16	84	9.5	101	3.5	89	130	5.2				0	1	0	0	0	0	0	0	0	0	0	1	1	0	1	0	0
1	88.425	62	43	15	36.39	90	25.5	8.1	94	12	21	19	91	8.6	94	4.4	110	130	5.2	1.8	19.5	41.4	1	1	0	0	0	0	0	0	1	0	0	1	1	0	1	0	1
0	83.5374	71	117	43	36.39	94	23.1	7.5	131	4.5	9	23	11	7.6	110	0.4	111	143	4.2	1	11.2	25.8	0	1	0	0	0	0	0	0	0	0	0	0	1	0	0	0	0
0	86.7035	79	99	57	35.61	92	27.1	9.1	271	12.3	11	26	25	10.5	103	0.6	121	136	4.2	1.3	14.9	24.4	1	1	1	0	0	0	0	0	0	0	0	0	1	0	0	0	0
1	76.1063	89	93	44	36.39	81	23	7	117	6.7	16	26	62	8	99	2.2	266	138	3.7	2.5	27.2	43.1	0	1	0	0	0	1	0	0	0	1	0	1	1	0	0	0	0
1	76.3304	84	93	41	35.67	79	19.8	5.9	174	1.4	13	24	61	7.7	96	1.4	361	133	4.4	1.3	14.6	35.7	0	1	0	0	0	1	0	0	0	1	0	1	1	0	0	0	1
1	76.3304	81	99	39	36.22	89	24.5	7.2	120	3.3	8	35	34	8.1	102	1.2	151	141	3.9	1.1	12.5	32.7	0	1	0	0	0	1	0	0	0	1	0	1	1	0	0	0	1
1	63.0012	67	117	60	36.5	96	34	11.5	178	12	12	25	24	8.3	102	0.8	125	139	4.1	1.1	12	24.9	0	0	0	0	0	0	0	0	0	0	1	0	1	0	1	0	0
1	63.3594	65	94	52	36.78	92	26	8.3	167	9.9	10	19	15	7.6	106	0.8	108	138	4.3	1.1	12.1	21.3	0	0	0	0	1	0	0	0	0	0	1	0	0	0	1	0	0
0	70.096	60	113	53	36.56	93	30.5	9.4	456	14.1	12	24	14	8.8	107	0.5	81	141	4.2	1	10.6	24.9	0	0	0	0	0	0	0	0	0	1	0	0	1	0	0	0	0
1	62.653	91	112	61	36.22	94	23.6	8.1	66	2.8	11	28	7	8.3	99	0.5	103	134	3.6	1.7	18.5	34.9	0	0	1	0	0	0	0	0	1	1	0	0	1	1	0	0	0
1	65.1215	61	82	43	36.39	91	23.6	8.7	236	15.4	12	17	25	7.2	100	1.4	139	131	3.9	1.6	17.2	35.5	0	0	0	0	0	0	0	0	0	0	0	0	1	0	0	0	0
1	65.1215	62	90	44	36.83	87	23	7.3	238	14.1	11	23	16	7.6	102	0.9	127	135	3.9				0	0	0	0	0	0	0	0	0	0	0	0	1	0	0	0	0
1	65.4239	75	79	49	36.33	82	19.5	6.6	19	0.3	10	22	10	7.9	107	0.6	100	136	3.7	1.4	14.6	27	0	0	0	0	0	0	0	0	0	0	0	0	1	0	0	0	0
1	65.2702	67	71	46	36.56	96	26.4	8.4	141	9.7	11	21	10	7.9	102	0.8	95	138	4.4	1.4	14.7	31.2	0	0	0	0	0	0	0	0	0	0	0	0	1	0	0	0	0
0	60.2822	77	84	56	36.56	100	19.5	6.5	42	2.9	16	17	34	8.2	82	2	130	136	4.2	2	21.9	31.7	0	0	0	0	0	0	0	0	1	0	0	1	1	1	0	0	1
1	47.5768	77	77	52	37	93	32.7	11.5	97	5.3	10	26	13	8.1	100	0.7	111	135	4.2	1.1	12	20.6	1	0	0	0	0	1	0	0	0	0	0	0	0	0	0	0	0
1	81.8533	68	94	54	36.28	90	36.9	12.8	216	7.5	11	22	16	8.2	101	0.9	139	134	3.7	1.4	15.8	26.8	0	0	0	0	0	0	0	0	0	0	0	0	1	0	0	0	0
1	65.8571	97	69	39	36.44	87	19.8	6.2	6	0.1	6	27	35	7.9	106	0.5	132	144	4	1.3	14.1	33.3	0	0	0	0	0	0	0	0	0	0	0	0	1	0	0	0	1
1	65.8571	117	76	40	36.56	88	24.1	7.6	75	5.3	10	22	25	7.9	115	0.5	170	149	4.4	1.5	16.7	36	0	0	0	0	0	0	0	0	0	0	0	0	1	0	0	0	1
1	71.1041	93	83	39	36.39	85	31	9.2	356	14.6	13	26	36	9.2	95	1.1	106	134	4.8	1.2	12.6	25	0	0	0	0	0	1	0	0	0	0	0	0	1	0	0	0	0
1	71.1041	78	106	63	37.11	90	33.3	9.9	364	14.3	12	31	33	9.7	97	0.8	88	140	4.7	1.2	13.4	24.2	0	0	0	0	0	1	0	0	0	0	0	0	1	0	0	0	0
1	71.3577	77	94	34	36.44	91	18.6	5.9	65	0.4	14	20	12	8	96	0.5	87	130	3.2				0	0	0	0	0	1	0	0	0	0	0	0	1	0	0	0	0
0	64.2803	65	50	33	35.78	86	28	9.1	27	0.1	20	13	29	7.2	96	1.3	401	134	3.4	1.4	15.1	28.8	0	0	0	0	0	0	0	0	0	1	0	0	1	0	0	0	1
1	54.5131	62	110	63	36.5	96	41.2	13.8	186	8.4	14	24	8	8.5	103	0.7	208	137	3.6				0	0	0	0	0	1	0	0	0	1	0	0	1	0	0	0	0
1	83.8899	65	89	35	36.56	92	24	8	160	11.7	10	19	18	7.9	111	0.5	143	143	4.4	1.2	13.1	28.5	0	0	0	0	0	0	0	0	0	0	1	0	1	0	0	0	0
1	31.8707	99	109	58	36.28	88	35.2	11.2	126	30.3	12	24	17	8.1	99	0.8	83	132	4.2				0	0	0	0	0	0	0	0	0	1	0	0	1	0	0	1	1
0	82.4067	58	60	32	36.67	75	36	10.5	319	14.4	16	23	19	9	91	0.9	164	136	4	1.2	12.5	23.5	1	1	0	0	1	0	1	0	0	1	1	0	1	0	0	0	0
0	41.9057	95	99	71	36.78	94	38.2	12.3	360	8.7	15	17	10	9.2	103	0.7	72	135	3.9				0	0	0	0	0	0	0	0	0	0	0	0	1	0	0	0	0
0	41.9057	83	122	80	36.94	93	31.4	10.1	309	8.3	12	18	5	8.1	107	0.6	88	138	3.2	1	11.2	27	0	0	0	0	0	0	0	0	0	0	0	0	1	0	0	0	0
0	80.7905	79	72	48	36.39	94	27.4	8.6	57	8.7	21	10	39	7.2	97	2.4	106	133	4.1	2	21.7	30.9	0	0	0	0	0	1	0	0	1	0	0	1	1	1	0	0	0
1	45.8315	101	119	73	36.39	91	34.5	10.7	117	9.3	16	24	38	8.9	93	6.6	90	129	4.4	2.8	30.7	42.3	0	1	0	0	0	1	0	0	0	0	0	1	0	0	0	0	0
1	46.2284	100	97	59	36.33	91	29.7	8.8	113	7.3	15	23	23	7.5	91	2.8	97	127	3.5	2	22.1	35	0	1	0	0	0	1	0	0	0	0	0	1	0	0	0	0	0
1	47.2636	81	94	51	36.56	84	24.2	7.4	165	9	12	28	39	8.9	97	3.2	80	137	4.3	1.1	12	29.9	0	1	0	0	0	0	0	0	0	0	0	1	0	0	0	0	0
1	47.0195	87	128	70	36.78	97	25.2	7.7	158	10.8	18	20	49	8.8	93	6.7	76	131	4.7	3	33.3	36.7	1	1	0	0	1	1	0	0	0	0	1	1	0	0	0	0	0
1	47.745	77	94	49	36.67	93	23.1	7.2	88	16.1	14	25	66	9.4	90	3.8	79	131	3.8	1.2	13.4	29.6	1	1	0	0	1	1	0	0	0	0	0	1	0	0	0	0	0
1	47.2711	96	101	47	36.33	4	21.7	6.7	156	7.4	11	27	28	8.8	99	2.5	86	138	4.3	1.1	12	31.5	1	1	0	0	0	0	0	1	0	0	0	1	0	0	0	0	0
1	45.9291	74	87	53	36.11	98	32.5	9.4	79	5.7	19	23	59	8.2	87	8.2	90	125	4.9	1.3	14.6	35.4	0	1	0	0	0	0	0	1	0	0	0	1	0	0	0	0	0
1	47.8495	85	84	55	36.83	93	20.2	6.2	116	7.3	13	24	29	8.7	92	2.2	59	134	4.6	1.2	12.8	26	1	1	0	0	1	1	0	1	0	0	0	1	1	0	0	0	0
1	66.9935	60	87	56	36.56	95	34.4	12	159	4.9	14	22	17	10.3	98	0.9	108	135	3.6	1.1	11.7	36.1	0	0	0	0	1	0	0	0	0	1	1	0	0	0	0	0	0
0	82.3228	75	86	29	36.39	92	29.8	8.9	112	21.7	15	15	36	6.9	97	2.5	87	125	4	1.3	13.8	34.4	0	0	0	0	0	0	0	0	0	0	0	0	1	0	0	0	1
0	56.8915	87	101	61	37.22	89																	0	0	0	0	0	0	1	0	0	0	0	0	1	0	0	0	0
1	78.8429	64	79	45	36.1	91	20.6	6.8	86	26.8	9	13	36	7.1	110	1.4	84	138	3.7	1.6	16.9	28.9	1	1	0	0	0	1	0	0	0	0	0	1	1	1	0	0	0
1	51.7127	71	80	52		97	25.8	9	146	7.7	12	21	21	8.2	102	0.8	111	140	3.4	1.1	11.8	75.7	0	0	0	0	0	0	0	0	0	0	0	0	0	0	0	0	1
1	46.244	75	94	64	36.72	95	34	11.1	245	9.9	17	25	7	9	100	0.7	117	138	4.3	1	11.3	24.8	0	0	0	0	0	0	0	0	0	0	0	0	1	0	0	0	0
1	46.2742	63	105	72	36.56	91	34	11.4	252	16.8	16	21	7	8.8	84	0.5	98	122	4.1	1.1	12.2	22	0	0	0	0	0	0	0	0	0	0	0	0	1	0	0	0	0
1	84.2623	79	80	45	35.94	91	19.9	6.4	41	4.9	13	16	81	7.3	91	2.9	104	122	4.3	2.1	22.7	39.8	0	1	0	0	0	0	0	0	0	0	0	1	1	0	0	0	0
0	85.6809	56	84	42	36.83	75	38.3	10.7	199	5.1	13	25	20	8.8	109	0.8	94	143	3.9	2.2	24.5	24.1	0	0	0	0	0	1	0	0	0	0	0	0	1	0	0	0	0
0	85.0571	79	70	34	36.72	92	23.3	8	168	8.4	11	23	28	7.7	109	0.6	127	140	3.5	1.1	12.3	25.7	0	1	0	0	0	1	0	1	0	0	0	0	1	0	0	0	0
0	65.5379	90	89	42	35.5	98	26	8.5	361	37	16	19	41	7.9	90	2.6	97	128	4	2.3	25.5	46.6	0	1	0	0	0	1	0	0	0	1	0	0	0	0	0	0	1
0	65.5379	54	108	44	36.67	94	33.8	11.3	343	27.2	11	25	24	8.3	94	1.1	124	135	3.2	1.7	18.8	32.3	0	1	0	0	0	1	0	0	0	1	0	0	0	0	0	0	1
1	68.2648	71	67	43	36.4	95	29.9	9.9	130	6.7	10	23	17	8	108	1.2	101	141	4.1	0.9	10	24.9	0	0	0	0	0	0	0	0	0	0	0	0	0	0	0	0	0
1	84.7403	79	94	52	36.44	93	33.2	11.7	112	3.5	8	27	12	8.8	95	0.7	124	132	4	1.1	11.6	150	0	1	0	0	0	1	0	0	0	0	0	0	1	0	0	0	0
0	61.299	71	84	40	36.5	92	27.1	9.2	158	13.6	12	24	16	8.6	105	0.5	100	137	4.3	1.1	12.2	21.7	0	1	0	0	0	0	0	0	0	0	0	0	1	0	0	0	0
0	62.1361	89	96	55	36.56	88	55.1	17.7	269	12.3	12	19	17	8.9	101	0.7	106	135	4	1.1	11.8	27.5	0	1	0	0	0	1	0	0	0	0	0	0	0	0	0	0	0
1	69.212	82	113	50	36.44	87	26.1	9.1	100	6.9	19	19	37	8.4	95	1.6	175	131	4.5	4.1	44.6	37	0	1	0	0	0	0	0	0	0	1	0	0	1	0	0	0	0
1	69.212	74	94	40	36.33	91	21.3	7.2	84	2.1	11	23	27	8.1	106	0.9	216	136	3.6	2	21.3	39	0	1	0	0	0	0	0	0	0	1	0	0	1	0	0	0	0
1	68.8585	66	98	47	36.5	95	29.5	9.9	91	9.8	11	21	19	8.9	109	1.1	87	138	3.9	1.2	12.6	24.7	0	0	0	0	0	1	0	0	0	1	0	0	1	0	0	0	0
1	69.2864	92	94	47	36.78	88	24	7.8	153	9.5	17	22	54	8.1	103	1.5	177	139	4	2.8	30.6	37.5	0	1	0	0	0	1	0	0	0	1	0	0	1	0	0	0	0
1	50.938	74	89	49	35.94	91	28.2	9.2	121	12.9	10	24	23	8.6	104	0.7	93	138	4.7	1.2	13.3	37.9	0	1	0	0	1	0	0	0	0	0	0	0	0	0	0	0	0
0	35.7348	69	78	37	36.44	95	31.3	10.5	105	2.1	12	20	7	7.8	101	0.5	116	137	3.8	1.4	15.4	28.7	0	0	0	0	1	0	0	0	0	0	0	0	1	0	0	0	0
1	86.7902	69	85	39	35.61	91	19.1	6.6	10	0.2	10	26	40	7.9	103	0.8	109	135	3.8	1.2	13.8	31.8	0	0	0	0	0	0	0	1	0	0	0	0	1	0	0	0	0
1	87.0064	102	75	36	37	45	22.5	8	35	1.7	11	19	33	7.5	105	1.1	111	139	3.5	1.3	14.5	31.9	0	0	0	0	0	0	0	0	0	0	0	0	1	0	0	0	1
1	87.0064	67	90	33	36.06	95	20.1	7.1	18	0.5	10	24	41	8	109	0.9	100	139	4.3	1.2	14.3	33.8	0	0	0	0	0	0	0	0	0	0	0	0	1	0	0	0	1
1	86.7515	65	94	46	36.11	92	17.8	6.2	11	0.6	8	26	51	8.2	108	0.8	119	140	3.9	1.2	13.8	28.6	0	0	0	0	0	0	0	1	0	0	0	0	1	0	0	0	0
1	66.419	60	94	35	35.39	93	23.3	7.3	80	8.4	8	19	15	8.3	107	0.9	92	136	4.5	1.3	14.6	23	0	1	0	0	0	0	0	0	0	1	0	0	0	0	0	0	0
0	51.9153	106	77	58	36.83	95	20.5	6.5	54	14.9	7	18	26	7.9	94	1	166	132	4.4	1.3	14.5	25	0	1	0	0	1	0	0	0	0	1	0	1	1	0	1	0	0
0	56.595	96	77	33	36.33	85	25.9	8.1	105	6.7	16	27	29	8.7	93	0.6	74	134	4.4				1	1	0	0	0	1	0	0	1	1	0	0	1	0	0	0	1
1	85.2746	81	94	50	35.44	89	35.8	11.8	322	16.5	11	22	28	8.3	100	1.1	104	136	4.3	1.2	14.2	27.8	1	0	0	0	0	1	0	0	0	0	0	0	1	0	0	0	0
0	59.89	89	82	48	36.67	97	20.9	6.7	113	12.5	12	17	24	9.2	96	0.5	115	134	3.4	1.3	14.2	33.4	0	0	0	0	0	0	0	0	0	0	0	0	1	0	0	0	0
0	60.0798	37	102	50	37.44	99	34.1	10.1	84	4.1	11	20	7	10.2	101	0.6	90	135	3.4	1.2	13	30.1	0	0	0	0	1	0	0	0	0	0	1	0	1	0	0	0	1
0	60.0798	82	76	52	36.94	92	29.3	8.8	125	14.7	13	22	12	10.4	98	0.6	103	136	3.8	1.4	15	27.9	0	0	0	0	1	0	0	0	0	0	1	0	1	0	0	0	1
1	73.2158	82	90	52	36.61	88	20.3	6.4	21	38.6	15	20	30	7.6	103	0.7	157	139	5	1.2	13.6	20.8	0	0	0	0	0	0	0	0	0	0	0	0	1	0	0	0	1
1	64.8186	67	89	41	36.39	98	27	9.2	92	5.7	9	24	13	7.7	104	0.8	101	137	4.6	1.2	12.9	27.4	0	0	0	0	1	0	0	0	0	0	0	0	0	0	0	0	0
0	55.8783	97	88	61	36.39	76	29.7	9.2	220	7.8	12	24	13	8.3	98	0.9	79	139	3.7	1.6	17.3	43.7	0	1	0	0	0	0	0	0	0	0	0	1	1	0	1	0	0
0	56.6086	80	76	53	36.5	94	29.5	8.9	218	8	14	26	37	8.8	97	1.1	82	138	4.7	1.3	14.3	35.3	1	1	0	0	0	0	0	0	0	0	0	0	1	0	1	0	0
0	56.6086	75	80	48	36.72	95	29.5	8.9	218	8	14	27	41	8.8	94	1.2	82	138	4	1.6	16.9	37.9	1	1	0	0	0	0	0	0	0	0	0	0	1	0	1	0	0
0	64.4327	26	92	58		96	38.8	11.9	364	10.2	11	32	17	9.7	94	0.5	148	137	5.2	1	11	32	0	0	0	0	0	1	0	0	0	0	0	0	1	0	1	0	1
1	60.0611	64	120	50	36.56	98	32.7	11.1	148	15.8	14	17	13	8.9	113	1	113	142	3.2	1.1	12.1	35.7	0	0	0	0	1	0	0	0	0	0	0	0	0	0	0	0	0
0	45.731	75	101	64	36.22	92	26.2	8.6	237	3.3	11	22	20	7.7	98	4.6	57	135	4.8	0.9	10	30.9	1	0	0	0	0	0	0	0	1	0	0	0	1	0	0	0	0
0	85.8846	63	106	72	33.5	97	27.4	9.5	76	14.1	20	15	29	8.2	92	1.6	135	129	4.7	1.5	15.5	66.5	0	0	0	0	0	0	0	0	0	0	0	1	1	0	0	0	1
1	81.0728	50	79	46	35.94	92	23.1	6.9	260	4.2	7	27	52	7.8	98	1.1	125	135	4.9				0	1	0	1	0	0	0	0	0	0	0	1	1	0	0	0	0
1	81.0728	75	83	47	37.22	93	23	6.9	278	6.8	9	29	77	7.9	104	2.1	161	144	5.1	1.1	11.9	33.3	0	1	0	1	0	0	0	0	0	0	0	1	1	0	0	0	0
1	81.0728	104	27	21	35.89	80	22.9	6.8	224	6.1	18	11	122	7.9	99	2.9	51	136	4.1	4.1	44.9	36.5	0	1	0	1	0	0	0	0	0	0	0	1	1	0	0	0	0
1	81.0728	53	105	39	36.39	91	25.8	7.8	325	2.3	8	33	30	7.9	99	0.8	161	140	3.4	1.1	11.7	32.6	0	1	0	1	0	0	0	0	0	0	0	1	1	0	0	0	0
0	92.6952	85	112	48	35.94	96	30.3	10	592	11.3			36			1.5				1.1	12.5	22.7	0	0	0	0	1	0	0	0	0	0	0	0	1	0	0	0	1
0	92.5761	66	82	51	35.44	91	33.2	10.8	509	13.1	15	21	16	7.4	105	1.2	79	141	3.3	1.1	13.1	22.8	0	0	0	0	0	0	0	0	0	0	0	1	1	0	0	0	0
1	73.3905	62	73	49	36.44	90	29.4	9.2	62	4.7	14	18	17	7.6	95	1.6	101	131	3.3	1.6	16.9	60.8	1	1	0	0	0	0	0	0	0	0	0	1	1	0	0	0	0
1	71.7395	78	85	44	36.56	93	24.7	8.8	47	2.9	12	15	27	7	99	1.3	101	131	3.7	1.4	15.3	25.3	0	1	0	0	0	0	0	0	0	0	0	0	1	0	0	0	0
1	73.4997	88	112	66	36.67	92	27.6	8.9	78	3.8	15	19	11	8.2	100	1.2	98	134	4.1	1.3	14.5	40	0	1	0	0	0	0	0	0	0	0	0	0	1	0	0	0	0
1	72.1831	84	106	68	36.33	92	26.7	8.9	78	7.2	13	17	31	8.1	101	1.2	137	138	4	1.4	15.4	27.9	1	1	0	0	0	0	0	0	0	0	0	0	1	0	0	0	0
0	92.5024	85	73	40	36.5	87	36.6	11.4	262	9.6	8	37	39	9.2	96	0.9	161	141	4.7	2.1	22.4	36.9	0	1	0	1	0	0	1	0	0	0	0	0	1	0	0	0	1
1	87.1746	56	134	67	36.5	97	43.4	14.7	174	8.8	12	26	13	8.5	101	0.8	85	142	4	1	11.3	31	0	0	0	0	1	0	0	0	0	0	0	0	0	0	0	0	0
0	91.6755	71	106	45	36.33	82	30.9	10	186	7.7	13	22	39	8.7	99	1.4	120	134	4.5	1.1	11.7	71.4	0	1	0	1	0	0	0	0	0	0	0	1	1	0	0	0	1
0	91.6755	74	68	47	35.89	73	38	11.9	167	7	19	16	23	9	103	1	75	138	4.6	1.1	11.6	28.9	0	1	0	1	0	0	0	0	0	0	0	1	1	0	0	0	1
0	73.3678	92	27	20		94	30.6	10	236	21.3	17	19	35	6.7	104	0.7	290	140	3.5	1.4	15.5	26.7	0	0	1	0	0	0	0	0	0	0	0	0	0	0	0	0	1
1	66.8317	73	93	47		98	24.2	7.3	137	10.1	8	24	38	8.4	98	0.9	93	134	4.5	1.3	14	29.7	1	1	0	0	0	1	0	0	0	1	0	0	0	0	0	0	0
1	66.8317	82	92	55	36.3	93	26.4	8.7	108	8.1	16	16	98	7.9	95	1.9	96	130	3.7	1.8	19.3	40	1	1	0	0	0	1	0	0	0	1	0	0	0	0	0	0	0
0	50.1446	80	87	46	36.22	76	22.4	6.6	34	7.1	7	32	29	7.3	102	0.5	43	141	3.1	1.2	12.7	27	0	1	0	0	0	1	0	0	1	1	0	0	1	1	0	0	1
0	44.6035	90	108	72	36.22	99	22.3	8	81	2	8	23	8	7.3	106	0.3	150	135	3.4	1.4	15.4	36.6	0	0	0	0	0	1	1	0	0	1	0	0	1	0	0	0	0
0	49.9144	108	85	48	36.78	90	21.4	6.8	29	2.1	15	19	21	7.7	105	1	97	141	3.1	1.6	17.8	29.4	0	1	0	0	0	1	0	0	0	1	0	0	1	0	0	0	0
0	88.3864	73	97	24	37	95	33.1	10.6	341	14.2	11	23	12	8.7	103	0.9	128	139	3.8	1	11	36.7	1	0	0	0	1	0	0	0	0	0	1	0	0	0	0	0	0
0	88.5314	79	110	64	36.61	93	30.3	9.2	511	15.1	11	26	20	8.4	98	0.4	105	137	3.8	1.1	12.3	34	0	1	0	0	1	0	0	0	0	0	0	0	0	0	0	0	0
1	76.4269	81	73	37	36.22	91	22.9	7.3	141	11.8	14	27	67	7.7	98	2.7	116	140	3	1.2	13.5	28.7	0	1	0	0	0	0	0	0	0	0	0	1	1	0	0	0	1
1	71.8363	74	95	46	36.56	94	31.9	11	199	1.8	10	24	19	8.1	109	1.2	116	140	4.4	1	10.6	44.7	0	0	0	0	0	0	0	0	0	0	0	0	1	0	0	0	0
1	71.5081	82	67	31	36.5	92	32	10.7	102	14.1	13	22	21	8.5	102	1.1	73	140	4.3	1	10.6	25.4	0	0	0	0	0	0	0	0	0	0	0	0	1	0	0	0	0
1	71.7979	71	88	41	36.44	91	32.1	11.2	181	2	10	22	18	8.1	107	1.1	141	141	4.3	0.9	10.3	35.8	0	0	0	0	0	0	0	0	0	0	0	0	1	0	0	0	0
1	71.719	51	97	44	36.56	90	32.1	10.5	335	9.2	11	25	16	8	108	1.2	162	140	3.5	1.1	11.9	35.4	0	0	0	0	0	0	0	0	0	0	0	0	1	0	0	0	0
1	72.3541	79	112	57	36.5	94	30.1	10.2	123	1.2	10	24	16	7.6	110	1.2	136	140	3.3	1.1	12.4	29.1	0	0	0	0	0	0	0	0	0	0	0	1	1	0	0	0	0
1	80.4297	81	89	40	37.22	90	29.4	9.6	174	8	13	16	20	7.3	115	0.8	118	141	3.5	1.1	13.1	27.2	0	0	0	1	0	0	0	0	0	1	0	0	1	0	1	0	0
0	76.4673	83	105	46	36.44	89	30.2	9.8	270	9.2	10	19	16	8.7	95	1	246	131	4.9				0	0	0	0	0	0	0	0	0	1	1	0	1	0	0	0	0
0	76.4673	77	87	41	36.44	91	26.9	8.9	243	11.6	12	19	22	8.5	99	0.9	267	134	4.4	1.1	11.4		0	0	0	0	0	0	0	0	0	1	1	0	1	0	0	0	0
0	60.374	108	86	48	36.28	92	34.9	10.5	95	5.6	16	11	29	8	91	1	141	122	4.5	1.5	15.9	39.7	1	1	0	0	0	0	0	0	0	0	0	0	1	0	0	0	1
1	64.8085	66	93	47	36.39	97	21.7	6.9	101	3.8	17	25	111	9.5	85	7.3	289	133	4.8	1.2	13.5	25.5	0	0	0	0	0	0	0	0	1	1	0	1	1	1	0	0	0
1	60.0498	87	92	45	36.61	97	26.8	8.2	74	1.4	13	17	28	8	105	1.7	133	133	4.4	1.5	15.9	32.6	0	0	0	0	0	0	0	0	1	0	0	1	1	0	0	0	0
1	64.5665	65	118	58	36.5	83	28.4	9.3	105	4.9	17	26	69	9.5	82	7.2	107	134	5.5	1	11.3	32.5	0	0	0	0	0	0	0	0	1	1	0	1	1	0	0	0	0
1	71.403	89	76	39	36.78	89	22.8	7.7	39	0.2	12	21	21	7.1	107	1.4	103	137	4.2	1.3	13.5	29.7	0	1	0	0	0	0	0	0	1	0	0	1	1	0	0	0	0
1	67.7128	66	81	46	35.2	96	26.5	9.3	146	7.1	9	24	14		108	1	102	138	4.8	1.3	14.4	37.2	0	0	0	0	0	0	0	0	0	0	0	1	1	0	0	0	0
1	75.813	77	102	39	35.56	94	30.5	10.1	45	11.5	25	17	34	8.5	103	1.3	186	140	4.1	1.2	14	37.4	0	0	0	0	0	0	0	0	0	0	0	0	1	0	0	0	0
0	83.3939	84	106	69	36.67	92	32.2	10.9	102	8.8	15	22	10	7.6	105	0.5	181	139	3				0	0	0	0	0	1	0	0	1	0	0	0	1	0	0	0	0
0	78.9554	49	105	50	36.39	93	34.8	12	180	7.7	14	22	24	7.7	105	0.7	135	137	3.5	1	10.8	24.6	0	0	0	0	1	0	0	0	0	0	1	0	1	0	0	0	0
0	60.08	89	144	66	36.72	91	30	9.7	515	7.9	17	26	12	11	101	0.6	89	141	3.8	1.1	12.1	22.7	0	0	0	0	0	0	0	1	0	0	0	0	1	0	0	0	0
0	70.6295	80	89	45	36.06	84	38.2	12	185	9.9	19	20	18	7.9	103	1.1	118	142	3.9	1.3	14.3	38.7	1	1	0	0	0	0	0	0	0	0	0	0	1	0	0	0	1
1	63.6329	127	67	48	35	96	28.8	8.4	143	2.3	13	15	15	6.1	102	0.7	130	138	4.1	1.3	14.5	30.9	1	0	0	0	0	0	0	0	0	0	0	0	1	0	1	0	1
1	79.1798	52	96	53	36.5	93	33.4	11.4	182	7.2	11	26	14	8.9	102	0.7	111	139	4				0	0	0	0	1	0	0	0	0	0	1	0	1	0	0	0	0
1	67.2401	73	154	65	36.39	92	34.9	12.4	144	14	15	24	30	8.6	99	0.6		138	4.5	1	10.6	22.1	0	0	0	0	0	0	0	0	0	0	0	0	1	0	0	0	1
1	61.9364	57	86	41	36.39	94	31	10.6	109	10.9	13	23	16		105	0.8	115	137	4.1	1.1	11.6	26.9	0	0	1	0	0	0	0	0	0	0	0	0	1	0	0	0	0
1	23.2382	90	118	61	36.72	92	40.2	13.3	94	12.6	14	19	35	7.9	103	2.8	100	139	3.8	1.6	17.2	27.3	0	0	0	0	0	0	0	0	0	0	0	0	0	0	0	0	0
1	40.7384	69	86	38	36.33	96	30	10.1	78	1.1	13	21	7	8.2	110	0.6	150	139	4.8	1.2	12.5	32.6	0	0	0	0	0	0	0	0	0	0	0	0	1	0	0	0	0
0	80.6236	101	47	34	37.22	91	24.6	7.4	18	0.1	19	7	51	6.5	101	2.8	268	139	2.6	2.1	23.1	32	1	1	0	0	0	0	0	0	0	0	0	1	1	0	0	0	1
1	71.6384	80	94	45	36.83	93	44.8	14.5	101	6.8	17	21	14	7.7	103	1.3	83	138	3.7	1.3	14.4	29.7	0	0	0	0	0	1	0	0	0	0	0	0	0	0	0	0	0
1	37.1977	66	138	79	36.78	97	13.2	4.6	148	5	21	16	92	5.7	101	18	92	136	5.1	1.1	12.2	33.5	0	0	0	0	0	0	0	0	0	0	0	1	1	0	0	1	0
1	78.0111	70	101	45	36.83	93	24.1	8.8	80	9.2	15	14	42	7.8	88	1.6	233	120	3.8	1.2	12.8	26.5	0	1	0	0	0	0	0	0	0	1	0	0	0	0	0	0	0
0	66.9335	86	128	61	36.5	99	31.4	11.4	108	4.3	12	23	11	8.6	94	0.5	106	131	2.5	1	12.1	23.4	0	0	0	0	0	1	0	0	0	0	0	0	1	0	0	0	0
1	75.2475	89	77	58	37.33	84	29.8	9.6	210	42.4	13	28	31	7.8	101	1.4	153	139	4.1	1.4	14.8	22	1	0	0	0	0	1	0	0	1	0	1	0	1	0	0	0	1
0	63.3961	96	82	53	36.11	96	37.9	12.9	65	5.9	12	21	11	8.4	101	0.3	117	138	3.1	0.9	9.9	22.3	0	0	0	0	0	0	0	0	0	0	0	0	1	0	0	0	0
0	62.9392	69	77	52	36.56	93	37.3	12.3	334	7.8	9	22	10	9.5	102	0.6	120	135	4.3	1.2	12.7	28.9	0	0	0	0	0	0	0	0	0	0	0	0	1	0	0	0	0
1	76.4704	97	82	58	35.61	84	42.9	15.1	140	8.7	17	22	55	8.5	101	1.7	101	138	4	1.3	14.8	42.7	0	1	0	0	0	1	0	0	0	0	0	1	1	0	0	0	0
0	57.9436	99	89	56	36.22	91	28.9	9.2	354	12	11	26	3	7.1	96	0.3	100	135	4.2	1.4	15.1	34.6	0	1	0	0	0	1	1	0	0	0	0	0	1	0	1	0	0
0	57.9436	99	81	43	36.94	92	31.3	10.2	271	14.9	13	20	7	6.7	107	0.4	89	140	3.7	1.2	12.7	32.3	0	1	0	0	0	1	1	0	0	0	0	0	1	0	1	0	0
1	70.849	98	125	81	36.78	94	43.9	15.4	203	10.2	14	27	19	9.7	96	1.7	176	138	3.9	1	11.3	27.6	0	0	0	0	1	0	0	0	0	1	0	1	1	0	0	0	0
1	72.7108	100	74	48	36.83	92	33.3	11	132	4.5	10	18	11	8	99	0.8	93	129	4.3	1.3	14.2	28.1	0	1	0	0	0	0	0	0	0	0	0	0	0	0	0	0	0
1	73.1637	114	89	54	36.39	90	29.6	9.6	117	5.5	6	24	25	10.8	96	1.4	89	126	5.1	2.3	24.8	34.4	0	1	0	0	0	0	0	0	0	0	0	0	1	0	0	0	0
1	72.1859	98	55	50	36.94	94	29.3	10.1	93	6.2	11	21	53	8.7	97	1.2	106	131	4.9	1.2	13.1	23.5	0	0	0	0	0	0	0	0	0	0	0	0	1	0	0	0	1
1	72.1859	49	61	33	36.5	79	25.5	8.9	81	9.4	19	5	66	8	94	1.8	28	130	5	1.2	13.2	24.6	0	0	0	0	0	0	0	0	0	0	0	0	1	0	0	0	1
1	62.6576	78	93	57	36.5	92	34.2	10.7	145	8.3	13	17	22	8.6	106	1.5	156	138	5.2	1.1	12.1	30.9	0	0	0	0	0	1	0	0	0	1	0	1	0	0	0	0	0
0	60.9058	40	90	35	36.11	96	30.8	10	101	5.4	10	24	12	8.9	104	0.6	134	140	3	1.1	11.4	22.9	0	0	0	0	0	1	0	0	0	0	0	0	1	0	0	0	0
1	68.9572	94	73	52	36.78	92	21.1	6.9	5	0.1	8	22	20	7	97	0.8	142	131	3.7				0	0	0	0	0	0	0	0	1	0	0	0	1	0	0	0	0
1	59.2598	53	133	84	36.33	100	42.2	14.3	278	6	13	24	13	9.7	98	0.8	115	138	4	1.2	13.1	26.4	0	0	0	0	0	0	0	0	1	0	0	0	1	0	0	0	0
1	60.5482	97	82	48	36.11	93	38.5	13	107	7.7	14	13	53	8.1	94	1.9	94	130	4.4	1.6	17.2	31.4	0	0	0	0	0	0	0	0	0	0	0	1	1	0	0	0	0
1	59.1879	73	87	56	36.5	88	16.4	5.8	10	0.1	10	16	28	8	105	1.4	113	137	3.6	1.4	15.4	36.5	0	0	0	0	0	0	0	0	0	0	0	1	1	0	0	0	0
1	84.3657	56	93	31	36.33	92	23.9	8.2	72	5.9	8	26	18	7.9	103	1.2	114	134	4.9	1.4	15.4	39.1	0	0	1	0	0	0	0	0	0	0	0	0	1	0	0	0	0
1	84.3657	43	83	44	34.67	92	29	10	104	3.5	12	25	15	7.9	104	0.9	129	137	3.6	1.2	14.1	26.8	0	0	1	0	0	0	0	0	0	0	0	0	1	0	0	0	0
0	63.0741	70	119	74	36.56	94	35.5	11.4	286	10.7	15	21	31	8.9	106	2.8	78	139	3.9	1.7	18.5	28	1	0	0	0	1	0	0	0	0	1	0	1	1	0	0	0	0
1	65.3584	91	89	53	36.83	96	22.1	6.5	255	29.6	12	13	39	6.9	111	2.6	70	140	3.7	1.7	18.6	37.2	0	0	0	0	0	0	0	0	1	0	0	0	1	0	0	0	1
1	65.3584	63	74	45	36.27	97	24.1	7.2	373	39.2	13	12	44	6.5	108	3.6	69	137	4.6	2.6	28.8	141.3	0	0	0	0	0	0	0	0	1	0	0	0	1	0	0	0	1
0	68.3836	49	94	59	36.33	92	31.8	11.2	56	2.1	12	23	50	7.9	93	1.7	99	130	3.5	0.8	9.1	27.9	0	0	0	0	0	0	0	0	0	0	0	0	1	0	0	0	0
0	68.3836	59	133	70	36.39	90	20.9	7.4	38	2.1	11	25	19	7	106	1	94	140	2.8	1.1	12.4	28.7	0	0	0	0	0	0	0	0	0	0	0	0	1	0	0	0	0
1	86.9382	56	83	25	36.39	91	17.9	5.7	152	35.7	11	16	6	6.7	106	1	93	140	3.8	1.3	14.6	27.7	1	0	0	0	1	0	0	0	1	0	0	0	1	0	0	0	0
1	56.2922	112	88	53	37.28	88	23.7	8.1	87	0.9	11	20	6	5.8	85	0.6	81	125	3.1	1.4	15.1	25.9	0	0	0	0	0	0	0	0	0	0	0	0	1	0	0	0	1
0	55.7155	80	100	57	36.78	94																	0	0	0	0	0	1	0	0	0	0	0	0	1	0	0	0	0
0	79.7156	82	78	54	36.39	90																	0	0	1	0	1	0	0	0	0	0	1	0	1	0	0	0	0
0	79.7249	116	89	48	37.17	54																	0	0	0	0	1	0	0	0	0	0	0	0	1	0	0	0	1
0	75.7137	70	99	36	36.56	94	22.8	7.4	15	1.2	11	23	10	7.9	104	0.5	124	140	3.8	1.2	13.3	22.7	0	0	0	0	0	0	0	0	0	1	0	0	1	0	0	0	0
0	75.7137	73	99	47	36.44	88	20.1	6.4	18	165.1	10	22	28	8	97	1	176	132	3.4	1.1	12	20.8	0	0	0	0	0	0	0	0	0	1	0	0	1	0	0	0	0
1	74.7811	73	100	47	34.3	91	23.9	9.8	74	7	10	17	19		111	1.1	88	139	4.1	1.2	13.5	30.7	0	0	1	0	0	1	0	0	0	0	0	1	1	0	0	0	0
1	78.5115	48	103	52	36.5	95	39	13.1	141	4.5	12	23	24	8.6	107	1.3	77	138	4.3	1.2	12.5	28.7	0	0	0	0	1	0	0	0	0	0	0	1	1	0	0	0	0
1	66.038	65	77	47	36.28	93	13.5	4.6	169	10	7	19	20	6.9	110	0.5	96	138	3.4	1.1	13	23.6	0	0	0	0	0	1	0	0	0	0	0	0	1	0	0	0	0
1	66.038	67	96	64	36.39	91	25.2	9.4	255	9.6	13	19	41	7.9	118	0.6	97	146	4.2	1.1	13.1	26.4	0	0	0	0	0	1	0	0	0	0	0	0	1	0	0	0	0
1	66.038	77	114	52	36.83	93	28.3	10.3	122	18.8	7	26	16	7.7	112	0.6	114	142	3.1	1.1	13.1	25.4	0	0	0	0	0	1	0	0	0	0	0	0	1	0	0	0	0
0	49.2264	47	98	62	36.5	95	29.1	9.8	194	4.8	11	22	14	8.5	99	0.7	98	132	4.3	1	10.8	25.8	0	0	0	0	1	0	1	0	0	0	1	0	0	0	0	0	0
1	54.6457	95	42	17	34.11	76	21	8.9	88	2.2	18	9.9	26	6.8	75	1.3	141	128	4.6	1.2	14.2	26.5	0	0	0	0	0	1	0	0	0	0	0	0	1	0	0	0	1
1	70.5648	80	82	44	35.3	80	24.9	9.3	82	6.3	10	25	12		99	0.7	119	132	3.5	1.1	11.5	29.5	0	0	0	0	0	0	0	0	0	0	0	0	1	0	0	0	0
1	55.9322	67	92	45	35.56	89	18.5	6.4	26	1.5	7	23	28	6.5	106	0.9	177	136	3	1.2	13.1	38.3	0	0	0	0	1	0	0	0	0	0	0	0	1	0	0	0	1
1	55.9322	86	88	59	36.33	95	25.8	8.9	27	2.6	8	23	18	6.2	110	0.4	104	138	3.8	1	10.8	26.4	0	0	0	0	1	0	0	0	0	0	0	0	1	0	0	0	1
0	80.463	94	50	30	35.94	91	29	9.6	189	5.8	17	25	8		98	0.6	133	136	3.7	1.1	12.7	28.6	0	0	0	0	0	1	0	0	0	0	0	0	1	0	0	0	0
0	80.755	72	100	57	35.11	97	21	6.7	136	3.9	12	19	11	7.4	98	0.7	90	130	3.6	1.1	12.9	36.1	0	0	0	0	0	0	0	0	0	0	0	0	1	0	0	0	0
0	81.4477	94	89	42	35.22	95	26.4	7.7	86	8.6	15	20	24	8.6	99	0.8	83	132	4	1.2	14	28.7	0	1	0	0	0	0	0	0	0	0	0	0	1	0	0	0	1
1	78.114	76	98	49	36.44	92	24.2	8.4	95	2.8	9	21	13	7.9	94	0.5	98	127	3.6	1.3	13.8	24.4	1	0	0	0	0	0	0	0	0	0	0	0	1	0	0	0	0
1	72.8869	48	84	41	36.5	94	33.4	11.1	229	10.8	11	24	28	8.1	101	1.2	92	136	5	1.5	16.4	30	0	0	1	0	0	0	0	0	1	0	0	0	0	0	0	0	0
1	69.5275	81	92	48	36.94	90	25.6	8.7	228	15.3	9	26	7	7.7	96	0.6	87	132	3.8	1.1	12.7	25.5	0	0	0	0	0	1	0	0	0	0	0	0	1	0	0	0	0
1	69.4624	75	84	50	37.22	89	30.8	10	252	25.5	11	24	10	8.2	96	0.8	104	131	4.2	1	11.9	25.5	0	0	0	0	0	1	0	0	0	0	0	0	1	0	0	0	0
1	74.1187	52	90	57	36.33	89	27.4	7.8	581	9.2	17	20	25	8.7	110	0.8	116	148	3.8	1.4	15.1	26.3	1	1	0	0	0	0	0	0	0	0	0	0	1	0	0	0	0
0	85.5671	38	50	15	35.94	87	26.6	9.4	179	15.5	23	8	44	9.5	96	1.7	120	127	5	1.6	17.1	34.3	0	0	0	0	0	0	0	0	1	0	0	0	1	0	0	0	1
0	85.5671	62	96	51	36.39	92	35.4	13.1	174	8.2	16	17	16	9.1	80	1.1	133	114	3.4	1.3	14.3	29.7	0	0	0	0	0	0	0	0	1	0	0	0	1	0	0	0	1
1	66.796	88	61	22	36.61	90	17	5.1	130	26.5	10	17	38	8.6	98	1.4	132	132	5.5	1.1	12	20.7	0	0	0	0	0	0	0	0	1	1	0	1	1	0	0	0	1
0	58.7803	55	89	50	36.5	96	36.6	11.4	307	6	10	27	12	9.4	98	0.6	127	135	3.2				0	0	0	0	0	1	0	0	0	0	0	0	1	0	0	0	0
1	57.1194	78	99	66	37.39	89	49.8	16.8	174	14.3	12	20	11	8.8	96	1.1	125	133	3.9	2.1	23.3		0	0	0	0	0	0	0	0	1	0	0	0	0	0	0	0	0
0	53.1091	66	80	48	36.56	93	36.1	12	150	5.2	14	22	11	8.1	114	0.8	78	146	4				0	0	0	0	0	0	0	0	0	0	0	0	1	0	0	0	0
1	57.0144	101	89	49	36.33	89	21.6	6.8	90	6.9	7	30	14	7.9	96	0.4	134	133	3.8	1.3	14.1	42.7	0	0	0	0	0	0	0	0	1	1	0	0	1	1	0	0	0
1	57.0144	71	83	48	36.22	87	23	7	79	3.6	4	31	11	7.9	95	0.4	216	134	3.5	2.2	23.5	43.7	0	0	0	0	0	0	0	0	1	1	0	0	1	1	0	0	0
0	68.5859	68	65	36	36.44	88	18.1	6.3	42	5.8	11	20	14	8.5	108	0.8	167	140	4.4	1.1	11.8	24.8	0	0	0	0	0	1	0	0	0	0	0	0	0	0	0	0	0
1	66.8653	78	82	56	36.89	91	25.4	8.1	83	5.2													0	0	0	0	0	0	0	0	0	0	0	0	1	0	1	0	0
1	69.5343	104	95	66	36.28	91	21.8	6.9	13	0.1	7	25	11	7.3	104	0.5	117	136	3.3	1.3	14.7	28.9	0	0	0	0	0	0	1	0	0	0	0	0	1	1	0	0	0
1	69.5726	64	91	58	36.28	81	14.8	4.7	17	5.2	12	23	44	7.7	109	1.4	234	144	3.3	1.2	13.6	20.5	0	1	0	0	0	0	0	0	0	1	0	1	1	0	0	0	0
1	73.6764	57	85	47	35.7	97	22.3	7.8	97	10.3	11	22	12		103	1	160	137	4.9	1.2	13.3	28.6	1	0	0	0	0	0	0	0	0	1	0	0	1	0	0	0	0
1	71.8846	88	85	44	36.72	98	25	8.4	382	17.8	18	19	24	7.9	101	1.4	138	134	3.8	1.4	14.9	24.9	0	0	0	0	1	0	0	0	0	0	1	1	1	0	0	0	0
1	71.8846	91	96	55	37	93	24	7.9	347	9.1	11	28	17	7.6	101	1	124	143	3.7	1.3	13.8	30.4	0	0	0	0	1	0	0	0	0	0	1	1	1	0	0	0	0
1	71.8846	62	111	57	36.67	92	28.2	9.5	157	16.1	16	21	31	8.5	105	1.7	158	138	4.1	1.1	12.4	27.6	0	0	0	0	1	0	0	0	0	0	1	1	1	0	0	0	0
1	80.5144	78	114	48	36.22	99	33.8	11	91	3.7	15	26	21	9	104	0.8	96	141	3.8	1.1	12	30	0	0	0	0	0	0	0	0	0	0	0	0	0	0	0	0	0
1	80.4828	57	83	53	36.39	95	36.3	11.7	98	4.8	14	24	13	8.8	102	0.7	99	137	3.5	1	11.2	29.8	0	0	0	0	0	0	0	0	0	0	0	0	1	0	0	0	0
0	70.6234	78	84	47	36.72	95	20.4	7	354	12.1	12	20	29	7.5	104	1.5	99	140	4				0	0	0	0	0	0	0	0	0	0	0	1	1	0	0	0	0
0	54.3978	73	116	56	36.17	93	22.6	8.2	110	3.7	8	28	10	7.4	103	0.7	128	135	3.8	1.1	12.8	32.5	0	0	0	0	0	0	0	0	1	0	0	0	1	0	0	0	0
0	56.2992	75	106	58	37.17	91	26.3	8.6	39	5.8	10	28	54	7.9	115	1.4	99	153	3	2.3	23.7	42.9	0	0	0	0	0	0	0	0	0	0	0	0	1	1	0	0	1
0	56.0821	94	114	69	35.61	91	35.8	11.9	198	10.8	22	18	21	9.1	100	0.8	97	140	4.1	1.3	13.7	32.1	0	0	0	0	0	1	0	0	0	0	0	0	1	0	1	0	1
0	58.9146	53	86	44	36.83	97	29.6	10.3	73	0.9	10	22	8	7.8	101	0.4	85	138	3.5	1.1	12	22.9	0	0	0	0	0	0	0	0	1	0	0	0	1	0	0	0	0
0	59.3054	63	80	46	36.67	96	23.3	8	45	1.6	9	22	4	7.8	107	0.3	71	138	3.2	1.2	13.2	31.1	0	0	0	0	0	0	0	0	0	0	0	0	1	0	0	0	0
1	75.4206	67	66	42	36.56	86	26.1	7.9	121	10.7	10	23	28	8.2	99	1.5	59	137	3.4	1.9	21	33.2	1	0	0	0	0	0	0	0	0	0	0	1	1	0	0	0	1
0	58.6073	61	80	45	36.67	97	19.7	6.7	57	5.2	13	18	16	7.7	98	1	93	129	3.8	1.2	13	30.4	0	0	0	0	0	0	0	0	0	0	0	0	1	0	0	0	0
1	62.2237	70	83	47	36.44	88	34.9	10.5	276	23.1	15	20	20	7.4	104	0.7	139	136	4.2	1.3	13.9	27.3	0	0	0	0	0	0	0	0	0	0	0	0	1	0	0	0	0
0	64.3132	103	92	48	36.72	88	28	8.6	216	8.6	18	23	11	8.5	101	0.3	93	138	3.8	1.3	14.5	27.9	0	0	0	0	1	1	0	0	0	0	0	0	1	0	1	0	0
1	75.201	53	114	48	36.39	94	36.5	11.4	147	8.8	13	23	21	9.1	107	1.5	116	140	4	1	11.2	22.2	0	1	0	0	0	1	0	0	0	1	0	1	1	0	0	0	0
0	88.5571	78	93	39	36.33	94	35.4	11.2	123	6.8	10	25	28	9.1	99	1	109	139	4.1	1.1	11.7	32.8	0	0	0	0	0	0	0	0	0	0	0	1	0	0	0	0	0
0	39.4727	69	107	66	35.83	94	24.7	8.8	478	9.2	10	27	4	7.8	101	0.8	88	139	3.5				0	0	0	0	0	0	0	0	0	0	0	1	1	0	0	0	0
0	39.5081	77	127	74	36	93	24.7	8.1	505	5.9	10	25	6	7.9	105	0.8	95	139	4	1	12.2	25	0	0	0	0	0	0	0	0	0	0	0	1	1	0	0	0	0
0	39.5469	68	131	80	36.06	90	23.8	7.9	436	7.7	12	27	20	8.6	103	2.9	94	139	4				0	1	0	0	0	0	0	0	0	0	0	0	1	0	0	0	0
0	49.2233	66	84	52	36.39	92	20.9	6.5	262	10.3	7	18	34	7.4	96	4.7	48	133	5.6	1.1	11.8	29.8	0	0	0	0	1	0	0	0	1	0	0	1	1	0	0	0	0
1	84.0687	58	111	51	36.83	96	33.1	11.5	120	10.7	17	19	21	8.2	102	0.9	141	134	4.4	1.2	12.7	28.7	0	1	0	0	0	0	0	0	0	0	0	0	0	0	0	0	0
0	81.9325	62	70	32	36.44	91	38.9	13.4	178	5.9	12	28	35	7.9	99	1.1	308	135	4.3	2.2	24	34.7	0	1	0	0	0	0	0	0	0	0	0	0	1	0	0	0	0
1	71.0537	60	95	47	37.11	90	29.7	9.8	65	3.2	15	20	86	8.6	113	2.6	128	147	5.1	1.3	14	27.6	1	0	0	0	1	0	0	0	0	1	1	0	1	0	0	0	0
1	71.0537	60	106.5	52	36.28	95	31	10.4	75	3.5	14	21	35	8.8	107	1.8	128	140	4.4	1.5	15.8	32.6	1	0	0	0	1	0	0	0	0	1	1	0	1	0	0	0	0
1	54.6346	81	97	54	36.5	72	28.2	9.5	191	20.5	7	25	8		99	0.6	120	136	4.5	1.2	12.6	27.5	0	0	0	0	0	0	0	0	0	0	0	0	0	0	0	0	0
1	43.6708	64	93	52	36.17	92	25.9	8.9	190	6.3	10	20	12	6.7	109	1.2	83	140	3.3	1.2	12.9	30.3	0	0	0	0	0	0	0	0	0	0	0	0	1	0	0	0	0
0	82.6839	83	86	52	36.67	92	26.1	8.3	137	4	11	21	8	7.5	113	0.5	107	145	3.5	1.1	12.1	25.8	0	0	0	0	1	0	0	0	1	0	0	0	1	0	0	0	0
0	53.2294	114	89	55	36.56	94	18.1	5.5	20	1.3	23	16	15	7	103	0.7	126	143	3.9	1.9	21.3	31.9	0	0	0	0	0	0	0	0	0	0	0	0	1	1	0	0	1
0	74.1272	89	98	63	36.5	90	27.8	8.7	148	11	15	20	41	8.5	98	1.4	131	134	4.3	4.5	47.9	91	0	1	0	1	0	1	0	0	0	0	0	1	1	0	0	0	0
0	74.1272	96	87	47	36.67	88	23.4	7.1	116	3.4	16	22	33	8.6	100	1.5	94	140	3.9	2.6	27.5		0	1	0	1	0	1	0	0	0	0	0	1	1	0	0	0	0
0	74.3795	84	82	46	37.17	88	25	7.9	99	2.9	13	20	44	8	99	1.8	95	133	4.2	5.1	55.9	83.4	0	1	0	1	0	1	0	0	0	0	0	1	1	0	0	0	1
0	50.2027	100	71	49	35.78	90	32.5	10.3	16	4.2	11	16	21	8.1	96	0.9	86	125	3.2	1.3	13.8	33.6	0	1	0	0	0	0	0	0	1	0	0	0	0	0	0	0	1
0	49.7067	56	78	54	36.3	89	33.9	10.3	57	3.6	8	25	9	8.4	101	0.6	80	136	3.7	1	10.9	35.9	0	1	0	0	0	0	0	0	1	0	0	0	0	1	0	0	0
0	84.6381	61	86	42	35.78	97	31.6	10.9	93	25	17	15	34	6.9	107	2.1	151	137	3.2	1.3	14.5		0	0	0	0	0	0	0	0	0	0	0	1	1	0	0	0	0
0	92.3838	85	83	45	36.5	86	26.4	8.6	179	10.9	15	17	40	6.5	100	1.3	125	139	3.7				0	0	0	1	0	0	0	0	0	0	0	0	1	0	0	0	0
1	40.7316	95	104	60	36.61	89	25.9	9.1	89	7.7	9	26	2	7.9	104	0.7	116	139	3.4				0	0	0	0	0	0	0	0	0	0	0	0	1	0	0	0	0
1	92.9384	54	90	47	36.78	91	31.9	10.4	138	12.2	8	24	33	8.4	99	1.3	128	131	4.6	1.4	14.8	28.7	0	1	0	0	0	1	0	0	0	0	0	1	1	0	0	0	0
1	71.9657	81	72	49	36.94	93	28.2	9.8	35	0.2	13	19	13	6.5	97	1.2	101	126	2.9	1.6	17.9	31	1	1	0	0	0	0	0	0	0	0	0	0	1	0	0	0	1
1	71.9657	120	56	46	37.06	87	20	6.5	38	0.2	15	11	21	6.7	109	1	128	135	3.4	1.6	17.4	38.7	1	1	0	0	0	0	0	0	0	0	0	0	1	0	0	0	1
0	76.4527	70	91	24	36.72	93	26.2	7.9	254	11	10	22	26	8.5	105	1.4	222	137	4.2	1.1	11.8	26.4	0	1	0	0	0	0	0	0	0	0	0	1	1	0	0	0	0
0	76.942	51	75	42	36.5	93	20.3	6.6	48	7.9	16	11	99	8.1	107	6.3	112	140	4	2.5	27	27.5	0	1	0	0	0	0	0	0	1	1	0	1	0	0	0	0	1
0	76.942	50	84	46	36.44	78	22.8	7.2	77	9.5	15	19	81	8.4	106	5.3	143		4	2.1	23.1	25	0	1	0	0	0	0	0	0	1	1	0	1	0	0	0	0	1
0	76.942	68	103.5	51	36.72	91	20.5	6.9	132	9	12	20	25	8	102	1.4	217	137	3.9	1.1	11.6	25.7	0	1	0	0	0	0	0	0	1	1	0	1	0	0	0	0	1
0	75.8013	71	86	44	36.89	93	24.9	7.8	193	8	15	24	27	8.4	102	1.3	112	142	3.6	1.5	15.7	25.5	0	1	0	0	0	0	0	0	0	0	0	1	1	0	0	0	0
0	49.4842	70	105	76	36.78	90	38.1	12.3	350	10.3	11	26	8	10	105	0.8	98	145	3.9	1.2	12.7	33.2	0	0	0	0	1	0	0	0	0	0	0	0	1	0	0	0	0
0	86.9157	62	85	41	36.33	92	24.5	7.9	196	6.5	9	24	35	7.8	107	1	102	141	3.8	1	10.7	27.7	0	0	0	0	0	0	1	0	0	0	0	0	1	0	0	0	0
0	45.4998	81	66	36	36.56	92	26.4	8.6	24	6.3	10	22	11	6	103	0.2	107	134	3.3	1.3	14.5	36.2	1	0	0	0	1	0	0	0	0	0	0	0	1	0	0	0	1
0	45.4998	102	47	27	37.11	88	34.4	11.1	39	28.9	14	18	26	6.9	102	0.5	162	133	4.4	1.8	18.9	47.3	1	0	0	0	1	0	0	0	0	0	0	0	1	0	0	0	1
1	83.8293	60	86	46	36.39	93	34.7	11.3	222	9.3	15	21	46	7.4	102	1.1	67	138	3.8	1	11.2	41.6	0	1	0	0	0	0	0	0	0	0	0	1	1	0	1	0	0
0	46.8269	72	99	70	36.44	92	29.7	9.7	426	13.4	18	16	12	7.8	106	0.4	108	136	3.9	1.7	17.7	24.1	0	1	0	0	0	0	0	0	0	0	0	0	1	0	0	0	0
1	73.9692	69	85	53	36.28	92	53	17.8	133	11	11	18	22	8.2	103	0.7	150	135	4.2	0.9	9.7	25.9	0	0	0	0	0	1	0	0	0	0	0	0	1	0	0	1	0
1	74.0422	90	67	57	36.72	90	45.4	15	112	8.6	8	22	31	8.2	104	1.3	86	142	4.9	1	10.4	20.9	0	1	0	0	0	1	0	0	0	0	0	1	0	0	0	1	0
1	74.2843	82	92	66	36.11	94	41.6	13.7	178	7.1	13	24	11	8.9	100	0.5	104	139	4.1	1.1	12.1	28	0	0	0	0	0	1	0	0	0	0	0	0	1	0	1	1	0
1	74.7454	69	100	60	36.44	93	19.5	6.2	101	8.4	14	21	26	7.5	94	1.2	133	130	4.1	1.6	17.5	31.8	0	1	0	0	0	0	0	0	1	0	0	1	1	1	0	0	0
1	74.5271	66	97	51	36.78	91	24.9	8.6	216	6.2	9	23	14		102	0.8	107	136	3.8	1.2	13.8	26.2	1	0	1	0	1	0	0	0	0	0	0	0	1	0	0	0	0
0	61.4536	75	109	50	34.3	91	27.4	8.9	274	11.4	15	16	11	8.5	101	0.9	141	133	5.1				0	1	1	0	0	1	0	0	0	1	0	0	0	0	0	0	0
1	47.1115	90	72	48	36.06	90	21.8	6.4	23	10.2	23	11	16	7.6	92	2.8	45	136	4.5	1.4	15	37.4	0	0	0	0	0	1	0	0	0	0	0	0	1	0	0	1	1
0	66.7557	91	91	46	36.39	98	27.6	9	121	1.1	15	12	27	7.8	104	1.4	90	132	3.8	1	10.9	19.4	0	0	0	0	0	0	0	0	0	1	0	0	1	0	0	0	0
0	81.7713	80	119	53	35.83	89	30.6	10.2	322	7.1	13	29	11	8.3	98	0.4	90	136	3.9	1	12.4	27.1	0	0	0	0	0	1	1	0	0	0	0	0	1	0	0	0	0
0	61.4507	74	77	34	36.39	85	25	8.3	332	14.4	12	22	8	8.8	107	0.5	102	141	3.2	1.2	12.9	31.5	0	0	0	0	0	1	0	0	0	0	0	0	1	0	0	0	0
0	61.4507	76	107	61	36.56	90	33.9	11.2	300	20.4	14	20	26	7.9	98	0.9	83	133	3.1	1.1	12	28.9	0	0	0	0	0	1	0	0	0	0	0	0	1	0	0	0	0
0	44.3682	110	92	61	36.78	90	25.3	8.5	22	0.1	12	24	18	7.7	101	0.5	120	142	3	1.2	13.3	31.5	0	1	0	0	0	0	0	0	0	0	0	0	0	0	0	0	0
0	87.001	61	96	44	36.33	79	32.9	10.2	94	3.6	10	31	23	8.5	100	1	92	141	3.6	1	10.8	30.6	0	0	0	0	0	1	0	0	0	0	0	0	1	0	0	0	0
0	86.2129	60	81	32	35.89	90	15.3	5.8	28	0.4	8	23	22	7.7	98	0.4	98	136	2.9	1.2	13.5	25.6	1	1	0	0	0	0	0	0	0	0	0	0	1	0	0	0	0
1	91.5402	70	91	41	36.28	93	23.8	7.3	147	8.6	13	26	17	8.7	98	2.6	102	139	3.6	1.1	11.5	29.3	1	1	0	0	0	0	0	0	0	0	0	1	0	0	0	0	0
1	82.0844	56	92	30	36.56	94	27.7	9.3	134	12.7	12	22	26	8.8	105	1.4	134	140	4.3	1.1	11.7	41.8	1	0	1	0	1	0	0	0	0	0	0	1	1	0	0	0	0
0	71.5545	72	114	67	36.44	92	36.8	12.2	265	5.1	12	19	11	9.5	102	0.6	113	137	3.5				0	0	0	0	0	0	0	0	0	0	0	0	1	0	0	0	0
1	83.3185	79	104	40	36.67	94	27.7	9	173	6.4	13	23	54	8.5	113	2.4	123	149	4	1.2	13.2	30.6	1	0	0	0	1	0	0	0	0	0	0	1	1	0	0	0	0
1	83.3185	62	102	28	36.5	95	28.2	8.7	173	3.9	12	23	47	8.5	109	2.2	112	145	4.2	1.1	11.7	24.9	1	0	0	0	1	0	0	0	0	0	0	1	1	0	0	0	0
0	74.3258	70	95	34	36.5	93	38.9	12.7	156	11.1	10	20	10	8.4	111	0.6	170	141	4	1	11.1	26.4	0	0	0	0	0	0	0	0	0	0	0	0	1	0	0	0	0
1	80.7721	44	83	28	36.5	89	22.2	6.6	130	7.1	12	24	15	7.9	105	0.9	106	137	4.2	1.2	13.2	24.2	0	0	1	0	1	1	0	0	0	1	0	0	1	0	0	0	0
1	56.0876	71	91	48	36.1	95	29.3	10	147	12.6	9	23	11		103	0.7	121	139	4.4	1.2	12.8	22.3	0	0	0	0	0	0	0	0	0	0	0	0	0	0	0	0	0
0	72.5887	80	79	52	36.94	95	28.2	9.3	193	4.1	11	25	12	8	96	0.8	70	132	7.8	1.1	11.8	28.3	0	1	0	1	0	0	0	0	0	0	0	0	0	0	0	0	0
0	61.4569	49	92	43	35.56	83	29.8	9.8	219	5.5	15	14	62	8.2	111	1.4	93	136	4.5	1.2	13.5	21.2	0	0	0	0	0	0	0	0	0	0	0	0	1	0	0	0	1
0	69.807	55	130	54	35.39	93	27.6	8.7	244	3.3	17	17	65	7.4	108	2.8	129	137	4.9	1.2	13.5	25	0	1	0	0	0	0	0	0	0	0	0	1	1	0	0	0	0
0	70.2877	102	88	58	36.11	95	19.2	6.7	34	0.1	18	14	18	7.3	100	0.7	345	134	2.6	1.3	13.9	28.1	0	0	0	0	0	0	0	0	0	0	0	0	1	0	0	0	1
0	87.719	75	126	49	36.78	95	39.7	12.2	266	12	18	23	15		105	0.6	142	142	3.8	1.1	11.9	30.5	0	0	0	0	0	0	0	0	0	0	0	0	1	0	0	0	0
1	59.2637	49	101	42	36.83	94																	0	0	0	0	1	0	0	0	0	0	0	0	1	0	0	0	0
0	72.5348	76	95	49	36.67	92	29.9	9.3	364	18.4	11	20	9	7.6	110	1.4	129	141	3.8	1	10.9	26.4	0	0	1	0	0	1	0	0	0	0	0	0	1	0	0	0	0
1	89.0054	64	116	64	37.11	94	30.7	10.1	150	9.6	12	25	18	9.8	99	0.7	139	136	3.6	1.1	11.6	30	0	1	0	0	1	0	0	0	0	0	0	0	1	0	0	0	0
1	89.0054	64	105	65	36.89	93	33.5	10.6	166	10.6	11	26	19	9.8	101	0.8	99	138	4.4	1.1	12	29.5	0	1	0	0	1	0	0	0	0	0	0	0	1	0	0	0	0
1	71.061	80	89	44	36.28	92	22.4	7.5	119	14.1	11	18	26	8.3	109	1.4	117	141	4.4	1.2	13.3	27.6	0	0	0	0	0	0	0	0	0	0	0	0	1	0	0	0	0
1	50.7914	72	87	54	36.72	91	36.4	11.9	203	20.4	14	16	19	9	92	0.7	110	135	3.8	0.9	9.8	20.8	0	0	0	0	0	0	0	0	0	1	0	0	1	0	0	0	0
0	94.8329	75	101	49	36.5	90	22	6.7	5	2.3	16	20	49	10.3	103	1	77	143	3.9	1.3	14.2	25.1	0	0	0	0	0	1	1	0	0	0	0	0	1	0	0	0	1
0	67.8371	80	88	55	36.67	92	31.9	9.3	288	9.7	10	25	13	8.3	102	0.7	104	140	3.6	1	10.9	44.6	1	1	1	0	0	1	0	0	0	0	0	0	1	0	1	0	0
1	81.298	58	74	45	35.5	92	37.1	12.5	120	11.8	12	20	18	8.2	106	0.9	137	137	4.5	1.1	11.6	29.1	1	0	0	0	0	1	0	0	0	0	0	0	1	0	0	0	0
0	72.031	78	110	55	37.11	92	29.5	10.1	226	14.4	12	28	7	8	97	0.4	107	133	4				0	0	0	0	0	1	0	0	0	0	0	0	1	0	0	0	0
0	72.031	77	103	61	36.67	86	28	9	205	11	14	27	4	8.1	101	0.3	109	138	3.5	1.4	14.9	29.1	0	0	0	0	0	1	0	0	0	0	0	0	1	0	0	0	0
1	50.791	58	75	55	32.8	93	35.4	12.1	102	3.5	15	9	26	7.2	108	2.2	121	137	2.9	1	11.2	54.5	1	0	0	0	1	0	0	0	0	1	0	1	1	0	0	0	1
0	23.5997	73	108	49	36.83	94	33	11.2	118	3	11	18	6	7.5	105	0.6	89	136	3.1				0	0	0	0	0	0	0	0	0	0	0	0	1	0	0	0	0
1	72.0743	90	114	62	35.56	91	30.7	9.6	276	6.8	15	24	21	7.9	99	1.9	156	134	3.7				1	1	0	0	0	0	0	0	0	0	0	1	1	0	0	0	1
1	70.8781	41	98	64	36.39	94	36.4	12.7	112	8.4	11	20	25	8.6	114	0.7	111	141	3.9	1.1	11.8	25.8	0	0	0	0	0	0	0	0	0	0	0	0	1	0	0	0	0
1	61.9528	86	96	61	37	92	28.6	12.7	330	14.5	14	23	16	7	99	1.1	94	136	3.5	1.1	13	26.9	0	0	0	0	0	0	0	1	1	0	0	0	1	0	0	0	0
0	67.8505	57	79	45	36.33	95	21.3	7.1	60	4.5	11	23	5	6.9	108	0.7	79	142	3	1.2	14	21.9	0	0	0	0	0	0	0	0	0	0	0	0	1	0	0	0	0
0	67.8505	71	98	56	36.56	91	32.5	10.7	58	11.1	17	25	14	8.5	105	0.9	89	141	5.8				0	0	0	0	0	0	0	0	0	0	0	0	1	0	0	0	0
0	67.8505	64	103	55	35.56	94	31.4	10.4	58	4.2	14	27	14	8.6	106	1	91	144	3.3	1.2	13.5	22.3	0	0	0	0	0	0	0	0	0	0	0	0	1	0	0	0	0
1	40.6414	92	96	56	36.67	89	39.8	12.2	494	13.2	17	17	13	9.1	101	0.8	101	136	4.3	1.4	15.4	31.5	0	0	0	0	0	0	0	0	0	0	0	0	1	0	0	0	0
0	79.8868	57	94	36	36	93	29.1	8.8	285	33.2	12	24	64	7.9	105	1.5	184	138	3.5				0	1	0	0	0	1	0	0	0	1	0	1	1	0	0	0	1
1	71.5743	77	104	36	36.61	91	32.5	10.4	187	8	8	22	30	7.7	106	1.6	117	136	5.2	1.2	13.2	35.3	0	0	0	0	0	1	0	0	0	0	0	1	1	0	0	0	0
1	72.8618	105	103	45	36.56	88	35.6	12.4	167	25.7	14	29	21	8	94	2.1	381	132	4.6	1.6	17	34.2	0	0	0	0	0	1	0	0	0	1	0	1	1	0	0	0	0
1	69.0571	57	93	50	36.56	93	44.5	15.3	229	21.1	13	23	14	8.5	101	0.7	151	136	3.5	1.2	13.4	30.7	0	0	0	0	0	0	0	0	0	0	0	0	1	0	0	0	0
0	80.5585	72	119	31	36.61	89	33.2	10.8	168	10.3	14	24	19	7.5	102	0.9	123	136	3.9	1.1	12.4	45.4	0	0	1	0	0	0	0	0	0	0	0	0	1	0	0	0	0
0	74.642	76	105	56	35.89	96	24.5	8.1	147	6.2	13	18	24	7.5	114	0.9	106	142	3.1	1	12.3	24.2	0	0	0	0	0	0	0	0	0	0	0	0	1	0	0	0	0
1	65.7217	63	113	74	36.44	89	46.6	16.2	176	8.9	22	21	20	8.9	101	1.2	98	140	4.2	1.1	11.4	30.2	0	0	0	0	1	0	0	0	0	0	0	0	0	0	0	0	0
0	73.7961	60	97	39	36.11	88	36.3	11.6	137	8.1	19	9	9	7	96	2.8	223	137	3.1	1.5	16.2	24.8	1	1	0	0	0	0	1	0	0	1	0	0	0	0	0	0	0
0	73.7306	60	125	50	36.33	96	39	12.6	150	9.1	11	29	7	8.1	105	0.7	114	145	3.9	1.4	15	26.4	0	1	0	0	0	1	1	0	0	1	0	0	0	0	0	0	0
1	71.0617	58	91	47	36.83	96	28.7	9.1	159	12.3	14	24	9	8.3	101	0.8	80	140	3.5	1.3	13.6	27	0	0	0	0	0	0	0	0	0	0	0	0	1	0	1	0	0
1	44.9742	88	57	36	35.56	78	20.5	7	44	13.7	16	12	66	7	110	3.9	59	138	4.1	1.3	15.2	33.8	0	0	0	0	0	0	0	0	1	0	0	0	1	0	0	1	0
1	72.2072	77	80	58	35.78	86	39.8	13.1	86	13.7	15	21	17	8.6	103	0.7	203	139	4.2				1	0	0	0	0	1	0	0	0	1	0	0	1	0	0	0	1
1	51.0236	58	91	50	35.72	92	22.5	8	22	17.9	10	18	37	7.8	110	0.7	118	139	3.5	1.1	13.1	24.2	0	0	0	1	0	0	0	0	0	0	0	0	1	0	0	1	1
1	50.8918	92	98	46	32.06	93	18.1	6.4	17	2	11	18	20	7.2	99	1.1	95	128	3.2	1.1	13.4	22.6	0	0	0	1	0	0	0	0	0	0	0	0	1	0	0	1	0
1	83.2205	83	84	49	36.33	92	25.8	8.6	200	7	13	23	15		94	0.7	257	137	3.2	1.1	11.5	31.8	0	0	0	0	0	1	0	0	0	1	0	0	1	0	0	0	0
1	64.2491	42	104	42	36.39	93	36.2	12.1	320	8.3	10	27	7	9	103	0.7	109	140	4.1	1	11	27.5	1	1	0	0	1	1	0	0	0	0	0	0	0	0	0	0	0
1	58.7509	61	88	59	36.78	99	33.1	10.9	381	11.8	19	24	18	9.4	94	0.7	152	134	4.3	1.1	11.7	28.1	1	0	0	0	0	0	0	1	0	1	0	0	1	0	0	0	1
1	75.7035	44	85	40	36.56	95	23.8	8	200	6.9	10	25	39	8.6	106	1.6	91	138	3.9	1.6	17.4	26.3	0	0	0	0	0	0	0	1	0	0	0	0	1	0	0	0	0
0	61.5032	90	75	35	36	85	23.7	8.6	18	0.1	11	17	6	7.3	90	0.5	119	127	3	1.1	12.9	29.1	1	0	0	0	0	0	0	0	0	0	0	0	1	0	0	0	0
0	61.6428						30.3	10.8	85	5.2	12	24	5	8.1	103	0.5	150	136	2.7	1.1	12.9	23.6	0	0	0	0	0	0	0	0	0	0	0	0	1	0	1	0	0
1	70.1848	71	84	42	36.17	97	23.1	7.2	87	52.7	21	25	62	8.1	97	5.8	98	138	5	1.2	13.5	32.8	0	0	1	0	0	0	0	0	0	0	0	1	1	0	0	0	0
0	69.6404	62	61	31	35.5	97	24.1	7.8	36	2	13	20	11	7.9	92	0.8	121	127	3.6	1.5	15.9	46.3	0	0	0	0	0	0	0	0	0	0	0	0	1	0	0	0	1
1	60.0071	60	85	41	36.33	93	30.5	10.8	78	9	9	20	12	7.4	106	1	116	137	4.5	1.1	11.7	27.7	0	0	0	0	0	0	0	0	1	0	0	0	0	0	0	1	0
1	54.8601	97	96	58	37.33	92	24.9	8.4	25	0.1	15	21	13	8.1	96	1	147	129	3.9	1.3	14.6	27.7	0	0	0	0	0	0	0	0	0	1	0	0	1	0	0	0	0
0	78.1634	67	98	32	36.11	90	22	6.9	64	5.7	8	17	23	8.3	109	1	152	135	4.2	1.3	13.7	20.3	1	0	1	0	0	0	0	0	0	0	0	0	1	0	0	0	1
0	78.1634	71	88	32	36.72	96	19.1	6.5	8	0.1	9	16	23	6.8	104	0.7	111	133	3.6	1.1	12	23.4	1	0	1	0	0	0	0	0	0	0	0	0	1	0	0	0	1
0	77.318	87	83	39	36.39	91	25.3	8.2	105	4.9	11	20	15	8.3	93	0.9	95	129	3.9	2.7	29	35.5	0	0	1	0	0	0	0	0	0	0	0	0	1	0	0	0	0
1	68.5303	83	53	45	36.78	89	19.4	6.5	14	0.1	8	24	13	8.4	101	0.7	160	136	4	1.4	15.1	29.7	0	0	0	0	0	0	0	0	0	1	0	0	1	0	0	0	0
0	80.4483	100	90	50	36.61	88	28.1	9.4	160	6.4	21	12	34	7.9	95	1.5	65	132	3.8	1	10.3	19.8	1	0	0	0	0	1	0	0	0	0	0	0	1	0	0	0	0
0	77.38	72	98	43	36.56	94	20.9	6.9	23	1.7	17	26	81	6.1	92	2.3	187	132	4.6	1.1	11.8	30	0	1	0	0	0	1	0	0	0	0	0	0	1	0	0	0	0
0	88.7758	59	89	42	36.28	88	30.9	9.3	271	10.7	7	32	26	9.4	97	0.8	154	140	4.6	1.3	14.1	27.8	0	1	0	0	1	0	0	0	0	1	0	0	1	0	0	0	0
1	48.9764	80	79	42	36.44	91	24.8	8	394	10.1	9	32	10	6.5	100	0.7	125	137	3.7	1.4	15.5	34	0	0	0	0	0	0	0	0	0	0	0	0	1	0	0	0	0
1	71.703	63	81	31	36.39	93	17.7	5.7	90	7.4	14	22	119	8	94	2.1	115	132	5.6	1.2	13.5	27.1	0	0	0	0	0	0	0	0	1	1	0	0	1	1	0	0	0
0	64.5105	111	100	38	37.06	92	30.5	9.5	279	20.3	18	23	10	8	90	0.4	114	127	3.9				0	0	0	0	0	1	0	1	0	0	0	0	0	0	0	0	0
1	89.9281	68	87	46	35.28	73	35.8	12.4	173	5.3	16	26	37	8.4	98	1.5	87	136	3.7				0	1	0	0	1	1	0	0	0	0	0	0	1	0	0	0	0
1	69.3916	54	60	37	28.72	94	21.7	7.4	248	15.2	16	11	93	9.6	110	2.2	99	143	3.3	1	10.5	22.2	1	1	0	0	0	0	0	1	0	0	0	1	1	0	0	0	0
1	69.2325	54	115	72	36.39	92	22.7	7	231	14.4	16	14	63	8.2	104	2.9	97	139	3.8	1.1	12.3	49.9	1	1	1	0	0	1	0	0	0	0	0	1	0	0	0	0	0
1	69.2325	58	85	48	36.44	93	22.9	7.1	161	15.1	11	24	28	8.1	100	1.7	103	137	3.7	1.1	11.9	29.8	1	1	1	0	0	1	0	0	0	0	0	1	0	0	0	0	0
0	58.5758	64	87	50	35.72	96	21.5	6.9	215	47.2	19	14	16	8.4	105	0.9	172	135	4.4	1.3	14.5	26.1	0	1	0	0	0	0	0	0	0	1	0	0	1	0	0	0	0
1	70.8541	85	80	40	36.44	91	32.9	10.8	202	8.3	14	22	30	7.8	102	0.9	129	140	3.7	1	12.1	21.6	0	0	0	0	0	1	1	0	0	0	0	0	1	0	0	0	0
0	61.0959	68	81	44	31.7	96	18.7	5.7	92	10	9	20	10	8.6	107	0.6		138	4.9	1.3	14	24.6	0	0	0	0	0	0	0	0	0	0	0	0	0	0	0	0	0
1	77.7226	64	91	47	36.72	94	35.4	11.8	118	7.2	9	24	22	8.5	106	1.1	97	139	3.9	1.1	12.3	25.2	0	0	0	0	1	0	0	0	0	0	0	0	0	0	0	0	0
1	58.6296	96	99	73	36.61	92	35.3	11.5	387	13.1	16	20	26	8.5	103	0.9	88	139	4.3				0	0	0	0	0	0	0	0	0	0	0	0	1	0	0	0	0
1	58.7294	95	79	57	36.83	90	37.6	12.2	274	21	16	18	20	9.5	96	1.1	85	133	4.6				0	0	0	0	0	0	0	0	0	0	0	0	0	0	0	0	0
1	58.7582	89	83	55	36.44	92	33.7	11.2	236	13.5	12	17	17	8.5	94	0.8	97	131	4.1	1.1	11.8	20.1	0	0	0	0	0	0	0	0	0	0	0	0	1	0	0	0	0
0	33.3016	86	102	55	36.67	93	32.2	10.5	302	3.5	16	24	7	8.4	99	0.6	80	136	3.4	1.2	13.4	27.9	0	0	0	0	0	0	0	1	0	0	0	0	1	0	0	0	0
0	33.3016	52	60	38	36.39	96	20.8	6.9	226	3.1	11	31	16	8	100	0.4	121	138	3.9	1	10.7	25.1	0	0	0	0	0	0	0	1	0	0	0	0	1	0	0	0	0
1	68.6926	64	91	46	36.78	93	27.4	9.3	106	6.3	12	23	13	9.4	101	1	96	135	3.8	1.2	13.5	29.2	0	0	0	0	0	1	0	0	0	0	0	0	0	0	0	0	0
1	75.9544	64	73	38		96	23.2	7.7	93	14.4	11	21	19		108	1.2	74	140	4.4	1.3	13.9	31.6	0	1	1	0	0	0	0	0	0	1	0	0	0	0	0	0	0
1	76.3959	71	90	43	36.28	79	39.9	13.4	183	17.8	15	17	22	8.6	108	1.6	383	140	4.3	1.3	14.3	29.9	0	1	1	0	1	0	0	0	0	1	1	0	0	0	0	0	1
0	36.2753	50	119	67	36.5	96																	0	0	0	0	0	0	0	0	0	0	1	0	1	0	0	0	0
0	44.6739	87	101	50	36.17	94	35.4	12.3	307	12.3	17	23	10	9.1	99	0.6	112	136	3.4	1.2	13.7	24.3	0	0	0	0	0	0	0	0	0	0	0	0	1	0	0	0	0
0	79.1514	75	94	48	36.61	90	37.6	10	172	4.8	10	32	26	8.1	96	0.9	141	138	4.1	1.7	18	29.4	0	1	0	0	0	1	0	0	0	1	0	0	1	0	0	0	0
1	77.7831	63	98	43	35.94	92	26.3	8.8	302	17.5	10	25	21	10.4	117	1.3	116	149	4.3	1.3	14.5	25.8	0	0	0	0	0	0	0	0	0	0	0	0	1	0	0	0	0
0	51.0689	92	82	48	36.94	87	22	7.4	33	6	15	22	28	8.1	110	1	166	144	4.4	1.5	16.9	26.7	0	1	0	0	0	0	0	0	0	0	0	0	1	0	0	0	1
0	79.6653	64	103	42	36.44	94	36.5	11.8	133	3.6	11	28	17	7.1	105	0.8	91	140	4.4	1	11.1	53.2	1	0	0	0	0	0	0	0	0	1	0	0	1	0	0	0	0
0	79.6653	79	91	39	36.5	94	25.3	8.4	110	6.5	7	29	14	8.3	105	0.8	169	140	4	1.1	12	30.4	1	0	0	0	0	0	0	0	0	1	0	0	1	0	0	0	0
1	40.3923	71	98	55	36.67	78	29.5	9.5	754	6.4	15	26	19	8.7	101	0.7	68	138	3.5	1	12.5		0	0	0	0	0	0	0	0	1	1	0	0	1	0	0	0	0
1	48.3605	97	123	66	36.72	90	28.4	8.6	283	8.1	12	18	10	7.3	102	0.7	99	135	3.9	1.1	11.8	23.8	0	0	0	0	0	0	0	0	0	1	0	0	1	0	0	0	0
1	81.399	49	99	44	36.5	94	36.5	12.2	136	9.7	10	22	15	9	104	0.8	95	137	3.6	1.1	12.3	56.9	1	0	0	0	0	0	0	0	0	0	0	0	1	0	0	0	0
0	61.5871	87	86	32	35.8	91	28.5	9.1	116	16.7	10	23	15	7.9	103	0.7	137	136	4.8	1.2	13	25.5	0	0	0	0	0	0	0	0	0	1	0	0	0	0	0	0	0
1	84.7742	96	88	58	37.11	90	35	11.9	137	15.7	17	19	29	8.7	105	1.6	111	141	2.8	1.1	12.4	26.2	1	0	0	0	0	0	0	0	0	0	0	0	0	0	0	0	1
1	84.7742	77	77	29	35.39	93	32.5	10.2	295	20.3	17	25	75	9.5	102	2.8	98	143	3.6	1.6	17	24.3	1	0	0	0	0	0	0	0	0	0	0	0	0	0	0	0	1
1	84.7742	78	74	47	35.1	94	19.9	6.4	175	14.3	19	20	51	7.6	105	2.9	126	143	3.8	1.5	16.8	31.6	1	0	0	0	0	0	0	0	0	0	0	0	0	0	0	0	1
1	75.8761	91	88	47	36.67	89	28.6	9.1	153	18.8	9	26	10	8.4	106	0.8	121	145	3.3	1.1	12.4	25.9	0	0	0	0	0	0	0	0	0	0	0	0	1	0	0	0	0
1	67.1226	90	114	48	35.94	92	29.1	9.8	144	10	19	16	50	7.5	96	1.2	114	127	3.9	1.7	18.9	33.2	0	0	0	0	0	0	0	0	1	0	0	0	1	0	0	0	0
1	72.3821	84	90	45	36.44	93	26.9	9.1	25	6.8	23	10	24	7.6	96	1.1	116	129	3.9	2.1	22.8	28.4	0	0	0	0	0	0	0	0	1	0	0	0	1	0	0	0	0
1	91.7315	81	100	41	36.78	93	28.3	8.8	162	6.2	12	24	13	7.9	107	0.6	152	139	4	1.2	13.6	26.4	0	0	1	0	0	1	0	0	0	0	0	0	0	0	0	0	0
1	67.394	76	82	47	36.78	86	21.6	7.4	195	8.6	10	21	16	6.6	97	0.6	74	130	4.1	1.4	14.8	32.1	0	0	0	0	0	0	0	0	0	0	0	0	1	0	0	0	0
1	67.394	46	97	47	36.5	100	22.9	7.5	106	12.5	10	18	8	7.5	103	0.4	105	139	3.8	1.1	11.6	30	0	0	0	0	0	0	0	0	0	0	0	0	1	0	0	0	0
0	46.9965	93	103	67	36.83	92	32.3	9.9	291	6	9	21	9	8.9	104	0.6	103	140	3.2	1.3	14.6	29.6	0	0	0	0	0	1	0	0	0	0	0	0	1	0	0	0	0
0	27.3101	89	89	51	36.78	90	27.3	8.5	308	9.4	17	22	5	8.5	106	0.6	106	141	3.7	1.2	13.4	30.6	0	0	0	0	0	1	0	0	0	0	0	0	1	0	0	0	0
1	70.4896	92	77	30	36.5	92	23.5	7.1	38	18.2	7	16	24	7.6	114	1.2	85	139	4.4	1.6	17.3	37.1	0	0	0	0	0	0	0	0	0	1	0	0	1	0	0	0	1
1	67.4894	60	101	48	36.39	93	27.2	9.2	190	5.9	10	25	35	9.1	99	1.2	94	136	4	1.1	12.3	30.4	0	0	0	0	0	0	0	0	0	0	0	0	0	0	0	0	0
0	85.3158	57	89	43	36.39	93	33.9	11.5	139	6.7	13	20	18	8.4	108	1	136	140	3.7	1.1	12	31.2	0	1	0	0	1	0	0	0	0	0	0	1	1	0	0	0	0
1	71.0621	84	106	68	36.61	90	27.2	8.6	40	10	24	13	49	7.7	94	1.3	88	132	4.4	1.2	13.6	25.3	0	0	0	0	0	0	0	0	0	0	0	1	1	0	0	0	0
1	73.0566	79	114	74	36.89	86	24.9	8.2	53	1.3	13	22	7	8.1	95	0.5	99	132	4.1	1.3	14.4	35.5	0	0	0	0	0	0	0	0	0	0	0	0	1	0	0	0	0
0	72.1773	48	87	32	36.44	92	25.3	8	125	10.6	12	20	27	8.2	104	1.3	103	137	4.8	1.2	12.5	29.9	1	0	0	0	0	0	0	1	0	0	0	1	0	0	0	0	0
0	61.9126	89	113	56	36.44	89	23.2	8	15	0.8	9	25	8	8.5	97	0.4	180	135	3.5	1.1	11.5	24.4	0	0	0	0	0	0	0	0	0	1	0	0	1	0	0	0	1
0	61.5373	94	85	38	36.94	87	25.3	8.5	11	1	13	21	31	8.2	101	1.1	286	135	5.5				0	0	0	0	0	0	0	0	0	1	0	0	1	0	0	0	0
0	61.5373	60	107	43	36.78	94	23.4	8.2	61	2.4	11	20	18	8.6	108	0.7	232	139	4.4				0	0	0	0	0	0	0	0	0	1	0	0	1	0	0	0	0
1	82.7599	59	64	21	36.83	95	28.5	8	294	4.1	26	13	130	9.5	96	6.5	186	136	4.1	1.5	16	33.3	0	1	1	0	1	0	0	0	0	1	0	1	1	0	0	0	1
1	75.039	95	91	50	36.11	88	26.5	9.1	108	7.8	8	17	45	8	116	1	95	143	3.7	1.3	13.7	25.9	0	0	0	0	0	0	0	0	0	0	0	0	1	0	0	0	0
1	55.6567	65	79	49	36.44	94	27.2	8.8	251	18.3	17	16	37	7.1	106	1.2	115	135	4.1	1.4	15	31.1	0	1	0	0	0	0	0	0	0	0	0	0	0	0	0	0	0
1	55.7906	101	78	55	36.56	98	25	8.2	130	16.1	13	23	49	6.9	110	0.5	112	146	3.5	1.4	15.2	28.7	0	0	0	0	0	0	0	1	0	0	0	0	0	0	0	0	0
1	55.8374	81	80	52	36.28	97	25.3	8.5	264	9.5	13	22	7	7.9	100	0.4	78	133	3.3	1	10.6	27.6	0	0	0	0	0	0	0	1	0	0	0	0	0	0	0	0	0
1	56.0208	87	94	69	36.5	95	28.6	8.7	438	11.6	16	25	11	8.7	95	0.4	81	133	4.2	1.3	14	29.6	0	1	0	0	0	1	0	0	0	0	0	0	0	0	0	0	0
1	55.8205	88	68	40	36.5	59	23.5	8	206	13.8	13	22	25	7.5	101	0.3	106	135	3.4	1	11	28	0	0	0	0	0	0	0	1	0	0	0	0	0	0	0	0	0
1	87.7067	47	86	37	36.22	85	28.3	9.5	122	8.5	10	24	34	9.6	106	1.3	94	140	4.2	1.2	12.7	29.2	1	1	1	0	0	0	1	0	0	1	0	1	1	0	0	0	0
1	71.6816	60	133	67	36.56	92	41.7	14.4	129	9.1	20	17	15	8.6	93	1.4	195	128	3.8	1.1	11.5	75.8	1	1	0	0	0	0	0	0	0	0	0	0	0	0	0	0	0
1	69.6942	57	82	55	36.33	87	32.5	10.4	144	4	9	20	50	7.7	105	2	108	138	4.3	1.1	11.6	47.2	0	0	0	0	0	0	0	0	0	0	0	0	1	0	0	0	0
1	70.0689	77	91	48	35.6	98	24.8	7.9	65	3.5	11	27	43	8.6	102	1.8	129	141	4.1	1.1	12.1	26.1	0	1	0	0	0	0	0	0	0	0	0	1	1	0	0	0	0
0	74.1166	72	82	42	36.3	93	19.6	6.3	109	6.4	11	22	33		111	1.1	118	139	4.7	1.4	16.3	32.3	1	0	1	0	1	0	0	0	0	1	0	0	1	0	0	0	0
0	75.0039	72	102	38	37	87	26.9	8.2	229	12.5	12	21	28	8.5	106	0.9	82	139	3.8	1.1	12.3	37.4	0	0	0	0	0	0	0	0	0	0	0	0	1	0	0	0	0
1	40.3317	95	91	53	36.61	86	28	9.1	308	5.6	15	20	9	8	101	0.7	92	132	3.9			37	0	0	0	0	0	0	0	0	0	0	0	0	1	0	0	1	0
1	40.3317	77	81	49	35.94	84	20	6.7	365	5.3	17	20	6	7.2	101	0.8	123	134	3.6	1.5	16.6	39.6	0	0	0	0	0	0	0	0	0	0	0	0	1	0	0	1	0
1	56.7408	108	76	44	35	91	19.6	6.6	41	6.2	11	17	16	7.5	112	0.5	110	137	3.2	1.5	17.2	32.5	0	0	0	0	0	0	0	0	0	0	0	0	1	0	0	0	1
1	56.7408	68	88	32	33.39	93	23.4	7.3	49	1.1	8	23	33	8.3	105	0.3	110	133	3.9	1	12.3	29.1	0	0	0	0	0	0	0	0	0	0	0	0	1	0	0	0	1
1	56.7408	50	48	34	33.89	98	20.9	7.2	20	1.2	10	24	45	8.1	108	0.3	139	138	3.9	1	11.9	28.4	0	0	0	0	0	0	0	0	0	0	0	0	1	0	0	0	1
1	56.2662	67	95	37	35.11	94	22.2	7.3	47	7.9	14	19	35	7.4	104	0.7	182	138	3.5	1	11.8	23.8	0	0	0	0	0	0	0	0	1	0	0	0	1	1	0	0	0
1	29.3394	37	83	38	36.28	97	23.6	7.5	123	5.1	12	23	28	8.8	99	0.8	113	136	4.9	1.5	15.7	32.6	0	0	0	0	0	0	0	0	0	0	0	0	1	0	0	0	0
1	65.4088	85	93	60	36.61	84	32.4	10.6	201	6.7	9	27	10	8.2	101	0.7	105	137	3.1	1.1	12	30.7	1	0	0	0	0	0	0	0	0	0	0	0	1	0	0	0	0
0	46.5141	127	101	76	36.61	91	38.1	12	307	9.7	11	19	12	9.1	105	0.7	113	138	3.2	1.5	16.8	31.8	0	1	0	0	0	0	0	0	0	0	0	0	0	0	0	0	0
0	82.7909	87	89	43	36.56	95	36	11.8	198	4.5	14	21	8	8	105	0.4	93	140	3.4	1	11		0	0	0	0	0	0	0	0	0	0	0	0	1	0	0	0	0
0	82.7909	68	83	39	36.39	94	29.7	10.1	223	6.5	9	20	10	7	107	0.5	109	138	4.3	0.9	10	28.8	0	0	0	0	0	0	0	0	0	0	0	0	1	0	0	0	0
1	90.9333	60	85	44	36.22	94	19.5	6	126	4.5	15	18	26	6.8	97	1.7	116	129	3.6	3.4	38.2	40.1	0	0	0	0	0	1	0	0	0	0	0	1	1	0	0	0	0
1	90.3943	83	72	46	36.83	91	38.1	12.4	73	7.7	19	21	42	8.1	95	2.1	109	132	3.1	1	11	37.1	0	0	0	0	1	0	0	0	0	0	0	1	1	0	0	0	0
1	49.2447	69	100	40	36.61	94	28.8	10	120	8	13	21	15	7.7	108	0.9	123	139	3.3	1	10.7	25.6	0	0	0	0	0	0	0	0	0	0	0	0	1	0	0	0	0
1	49.2935	64	76	53	36.44	96	28.9	10	122	9.7	14	25	21	8.9	105	1	141	140	3.9				0	0	0	0	0	0	0	0	0	0	0	0	1	0	0	0	0
1	86.5755	79	84	36	36.22	71	35	10.9	83	6.8	10	20	39	8.5	102	1.2	102	132	4.6	1.3	13.9	26.8	0	1	1	0	0	0	0	0	0	0	0	0	1	0	0	0	1
1	86.5755	70	80	35	36.67	99	38.1	12	105	10.8	12	34	46	8.7	91	1.1	120	136	3.3				0	1	1	0	0	0	0	0	0	0	0	0	1	0	0	0	1
0	48.4541	83	99	53	36.61	91	37.1	11.9	309	14.3	9	19	11	8.6	107	0.7	167	138	4.3	1	11.3	20.8	0	0	0	0	0	0	0	0	0	0	0	0	1	0	0	0	0
0	69.3578	89	90	44	36.83	93	29.5	10.3	102	8.6	10	24	16	7.3	103	0.6	116	142	3.5				0	0	0	0	0	0	0	0	0	0	0	0	1	0	0	0	0
0	83.6706	51	115	32	36.44	91	25.4	8.2	452	7	14	24	33	6.9	81	1.2	116	119	5.2	0.9	9.4	33.1	0	0	0	0	0	1	1	0	0	0	0	0	1	0	0	0	0
0	61.6208	86	81	56	36.39	89	23.4	7.9	71	15.1	14	20	32	9	98	0.6	177	136	3.7	1.3	14.2	26.2	0	1	0	0	0	0	0	0	0	0	0	0	1	0	0	0	1
0	61.6208	77	79	46	36.67	89	20.1	6.7	7		12	18	15	6.8	117	0.6	81	147	3.7	2.2	23.4	30.9	0	1	0	0	0	0	0	0	0	0	0	0	1	0	0	0	1
0	61.6208	57	84	47	36.61	88	22.9	7.4	7	1.6	12	18	18	7.4	110	0.5	299	140	4.2	1.7	18.3	28.2	0	1	0	0	0	0	0	0	0	0	0	0	1	0	0	0	1
0	36.4648	86	95	41	36.17	90	41.1	14	356	5.3	15	22	11	8.9	101	0.5	99	142	3.2	1	12	20.7	0	0	0	0	0	0	0	0	0	0	0	0	1	0	0	0	0
1	79.7661	80	73	55	36.33	88	38	11.6	45	9	23	24	72	8.7	88	5.5	61	135	5.6	1.5	16.4	51.5	0	1	0	0	0	0	0	0	1	0	0	1	1	1	0	0	1
0	72.5522	63	123	51	36.44	90	33.1	10	1274	17.4	25	32	48	9.9	94	1.4	111	151	4.7	1.2	13.1	40.9	1	0	0	0	0	0	0	0	0	0	0	1	1	0	0	0	0
0	72.5522	63	72	34	37.72	93	23	6.9	110	0.2	11	16	17	7.2	100	1.3	96	132	3.8	1	11	32.6	1	0	0	0	0	0	0	0	0	0	0	1	1	0	0	0	0
0	91.256	73	81	28	35.83	90	29.8	10.1	232	9.3	13	24	35	9	101	1.8	120	135	4.4	1.1	13.1	26	0	1	1	0	0	0	0	0	0	0	0	1	1	0	0	0	0
0	91.256	70	89	30	35.94	92	31.1	10.3	270	8.5	16	23	39	9.5	101	1.8	97	137	4.2	1.1	13	23.1	0	1	1	0	0	0	0	0	0	0	0	1	1	0	0	0	0
1	50.7255	72	84	49		95	26.9	9.2	114	17.3	8	21	12	7	105	0.6	100	139	4.3	1.3	13.9	23.6	0	0	0	0	0	1	0	0	0	0	0	0	0	0	0	0	0
1	50.8184	128	93	62	36.39	93	31.6	9.8	431	10.8	11	24	9	8.7	100	0.6	109	138	4.3	1.4	15.5	26.1	0	0	1	0	0	1	0	0	0	0	0	0	1	0	0	0	0
1	69.5544	115	85	54	35.56	68	44.1	14.2	212	3.8	10	29	18	8.3	98	1	147	137	3.7	1.1	11.9	24.9	0	0	0	0	0	1	0	0	0	0	0	0	1	0	0	0	1
0	77.5712	102	84	35	37.11	90	20	6.9	53	5.8	8	20	19	6.6	111	0.6	105	135	4	1.5	17.1	60.5	0	1	0	0	0	1	0	0	0	0	0	0	1	0	0	0	0
0	81.819	91	86	38	36.56	96	25.9	8.6	27	0.13	6	20	21	6.5	109	0.5	124	133	4.1	1.4	15	48.4	0	0	0	0	0	1	0	0	0	0	0	0	1	0	0	0	1
0	89.9227	49	59	29	36.67	90	39.6	13	221	6	13	27	8	9	104	0.8	119	141	3	1.8	19.1	34.2	0	0	0	0	0	0	0	0	0	0	0	0	1	0	0	0	0
0	92.9465	62	146	49	36.5	93	44.5	14.6	207	9.9	12	21	14	9.2	96	1.1	114	133	6.3	1	11.2	33	0	1	0	0	0	0	0	0	0	0	0	0	0	0	0	0	0
0	89.865	62	93	38	36.61	95	40.2	12.9	192	10.6	12	25	9	8.3	109	1	104	143	3.3	2.3	24.2	35.2	0	1	0	0	0	0	0	0	0	0	0	0	1	0	0	0	0
1	75.9548	82	90	33	36.39	84	29	9.3	138	2	11	31	33	8.1	100	1.5	107	142	4.3	2	21.4	28.8	0	1	0	0	0	1	0	0	0	0	0	1	1	0	0	0	1
1	75.9548	48	85	45	36.44	87	27.2	8.7	202	2.5	14	18	31	7.7	105	1.1	128	138	3.8	1.6	17.9	29.6	0	1	0	0	0	1	0	0	0	0	0	1	1	0	0	0	1
1	75.9548	67	101	45	36.28	85	26.9	8.5	95	2.3	11	26	16	8	105	1.1	80	142	4.1	1.5	16.3	29.9	0	1	0	0	0	1	0	0	0	0	0	1	1	0	0	0	1
1	75.5465	91	76	47	36.56	93	20.1	6.6	39	0.4	12	21	21	7.5	99	1.4	82	134	3.6				0	0	0	0	0	1	0	0	0	1	0	1	1	0	0	0	0
1	83.8254	77	97	41	36.56	91	34.6	11	113	11	12	25	17	8.4	100	1.1	115	135	4	1.2	12.7	30.7	0	1	0	0	0	0	0	0	0	0	0	1	1	0	0	0	0
1	61.2503	66	91	41	35.1	96	30.2	9.6	98	14	8	25	11	8.1	104	0.7	105	138	4	1.4	14.7	25.4	0	0	0	0	0	0	0	0	0	0	0	0	0	0	0	0	0
1	78.5103	84	118	63	36.17	89	28.8	8.9	117	9.7	11	29	17	9	99	0.5	106	141	3.4				1	1	0	0	0	1	0	0	0	0	1	0	1	0	0	0	0
1	74.3965	61	92	51	35.61	92	36.7	12.2	35	6.1	13	18	28	7.4	91	1.5	107	126	4.7	1.1	12	31.3	0	0	0	0	0	0	0	0	0	0	0	0	1	0	0	0	0
1	76.9425	59	79	53	36.22	93	36.6	12.6	106	5.2	14	22	23	8.7	106	1	121	141	4	1.2	13.9	23.2	1	0	0	0	0	0	0	0	0	1	0	0	1	0	0	0	0
1	83.1549	56	91	38	36.5	88	34	10.7	178	5.8	17	20	45	10.2	94	3.5	55	136	5.1	1	11.1	22.3	0	1	0	0	0	0	0	0	0	1	0	0	1	0	0	0	0
1	74.5948	71	75	31	35.83	95	24.5	8.1	88	2.1	11	19	14	7.3	105	0.7	54	134	3.5	1.4	16	33	0	0	0	0	0	0	0	0	0	1	0	0	1	0	0	0	0
1	76.5716	78	92	42	36.83	90	21.7	7.2	82	1.8	9	18	16	8.1	99	1	157	132	4.2	1.2	13.4	25.9	0	0	0	0	0	0	0	0	0	0	0	1	1	0	0	0	0
1	76.5716	75	87	53	36.67	94	24.7	8.2	29	18.7	12	20	12	8.2	100	0.9	143	132	3.6	1.1	11.9	35.2	0	0	0	0	0	0	0	0	0	0	0	1	1	0	0	0	0
1	67.1735	79	75	27	36.44	96	22.9	7.3	77	26.9	12	23	18	7	104	0.9	177	135	3.5	1.1	12.2	29.9	0	0	0	0	0	0	0	0	0	0	0	0	1	0	0	0	0
1	85.9554	50	80	39	36.33	93	36.3	11.6	175	14.4	14	24	42	9.5	100	1.3	121	138	4.3	2.6	29.2	38.3	0	1	0	1	0	1	0	0	0	0	0	1	1	0	0	0	0
1	62.6964	51	103	52	36.78	92	39.2	13	243	6.5	11	24	15	9.2	99	0.8	94	137	3.6				0	0	0	0	0	0	0	0	0	0	0	0	1	0	0	0	0
1	65.5956	64	79	48	35.28	95	31.2	10.4	110	16.8	10	21	14	8.3	105	0.8	106	136	4.4	1.1	12.3	24.2	0	0	0	0	0	0	0	0	0	0	0	0	0	0	0	0	0
1	67.432	46	66	14	33.5	70	23.7	6.6	34	85.2	21	6	55	6.2	91	3.4	65	135	3.2	1.8	19.6	33.1	0	0	0	0	0	0	0	0	0	1	0	0	1	0	0	0	1
0	53.0404	67	110	49	36.39	94	38	12.8	225	7.8	16	21	7	8.5	101	0.6	101	136	3.5	1.1	11.5	30.5	0	0	0	0	0	0	0	0	0	0	0	0	1	0	0	0	0
0	57.647	84	86	43	36.61	92	21.5	7.1	404	4.7	11	22	8	7.1	95	0.4	154	130	3.6	1.3	14	28.8	0	0	0	0	0	0	0	0	0	0	0	0	1	0	0	0	0
0	53.944						36.1	12.1	232	14.5	13	27	12	10.9	100	0.6	110	139	4	1.1	12.8	19.8	0	0	0	0	0	0	0	0	0	0	0	0	1	0	0	0	0
0	54.0444	67	146	53	36.06	96	26.7	9.4	152	5.5	11	28	11	9.8	102	0.3	115	138	3.4	1.3	14.5	40.5	0	0	1	0	0	0	0	0	0	0	0	0	1	0	0	0	0
0	54.8782	83	88	58	36.22	84	30.5	10.3	30	7.8	8	22	8	8.3	110	0.5	58	139	3.1	1.6	17.8	48.3	0	0	0	0	0	0	0	0	0	0	0	0	1	0	0	0	0
0	54.8148	76	90	55	35.5	98	22.1	7.3	149	9.8	10	16	8	5.8	98	0.4	110	136	2.6	1.3	15	25.2	0	0	0	0	0	0	0	0	0	0	0	0	1	0	0	0	0
1	62.4586	81	85	39	36.5	90	24.8	7.6	83	13.3	16	27	29	8.1	89	4.1	185	132	4.2	1.7	18.5	38.3	0	1	0	0	0	0	0	0	0	1	0	1	1	0	0	0	0
1	77.1406	60	77	40	36.44	88	33.6	10.8	162	12	9	23	29	8.7	103	1.4	96	141	3.4	1.7	17.9	32	0	1	0	0	0	0	0	0	0	0	0	1	0	0	0	0	0
1	67.8616	67	89	42	36.39	92	35.8	12.2	31	5	12	18	26	7.6	97	1.3	162	136	4.1	1.6	17.2	30.6	0	0	0	0	0	0	0	0	0	0	0	1	1	0	0	0	0
0	72.1327	62	83	39	36.67	93	24.8	8.1	266	9	12	20	8	7.6	100	0.9	93	135	4.2	1.5	16.5	22.6	0	0	1	0	0	0	0	0	0	0	0	0	1	0	0	0	0
1	78.2423	71	68	36	36.67	86	20.8	7	11	0.5	7	18	48	8.4	113	1.4	100	143	4.2	1.5	16.7	27	0	0	0	0	1	0	0	0	0	0	0	1	1	0	0	0	0
0	56.5977	102	87	59	36	88	31.5	9.7	345	5.8	18	23	26	9.1	99	1	74	147	3.3	2.5	27.6	52.9	1	1	0	0	0	1	0	0	0	0	0	0	1	0	0	0	0
0	56.5977	95	66	50	36.94	92	27.5	8.9	463	11.9	14	24	15	8.3	96	1	161	140	3.5	2.2	23.8	36.4	1	1	0	0	0	1	0	0	0	0	0	0	1	0	0	0	0
0	56.0754	65	76	44	36.78	95	22.3	7.1	142	10.8	14	21	20	8.6	104	0.8	121	137	4.7	1.1	11.6	28.2	0	1	0	0	0	1	0	0	0	0	0	0	0	0	0	0	0
0	84.2021	84	112	62	36.61	94	22.1	7.4	114	0.5	16	19	20	8.7	85	0.7	135	120	4.1	1.1	12	26.1	0	0	0	0	0	1	0	0	0	0	0	0	1	0	0	0	0
0	91.5693	94	76	42	36.33	85	31.8	10.7	153	6.9	10	31	31	8.7	100	0.9	101	144	4.2	2.3	25.3	61	0	1	0	0	0	1	0	0	0	0	0	0	1	0	0	0	0
0	75.8307	96	53	26	36.44	89	46.6	14.6	261	4.9	15	13	22	7.1	108	1.2	148	140	3.7	1.8	19.3	34.5	0	0	0	0	0	0	0	0	0	1	0	0	0	0	0	0	1
1	68.5833	74	83	53	36.5	92	21.4	7.6	149	6.4	12	20	36	9	104	1	125	136	4.5	1.2	12.5	20.6	0	0	1	0	0	0	0	1	0	0	0	0	0	0	0	0	0
1	67.1169	60	84	47	36.78	93	26.1	8.5	136	6.4	5	21	22	7.9	98	1.2	93	132	3.6	1.2	13.3	30	0	0	0	0	0	0	0	0	0	0	0	0	1	0	0	0	0
0	57.8375	76	90	57	37.11	93	39.8	13.2	121	12.9	13	28	18	8.5	109	1.3	113	146	3.7	1.1	11.5	31.2	0	0	0	0	1	0	0	0	0	0	0	0	1	0	0	0	0
